# Supplementary material for: Activity-dependent synapse elimination requires caspase-3 activation
Source: eLife. 2025 Jun 10;13:RP101779. doi: 10.7554/eLife.101779 (PMC12151539; doi:10.7554/eLife.101779)
Supplement: Source data 1. [file elife-101779-data1.zip]

Archive with 94 entries (93 files):
- CSVfiles/
- __MACOSX/._CSVfiles
- CSVfiles/Fig7Suppl5B_5mo.csv
- __MACOSX/CSVfiles/._Fig7Suppl5B_5mo.csv
- CSVfiles/Fig7Suppl5A_4mo.csv
- __MACOSX/CSVfiles/._Fig7Suppl5A_4mo.csv
- CSVfiles/Fig4_mEPSC_Inter_event_Intervals.csv
- __MACOSX/CSVfiles/._Fig4_mEPSC_Inter_event_Intervals.csv
- CSVfiles/Fig6Suppl1D_Casp3KOnormalized555.csv
- __MACOSX/CSVfiles/._Fig6Suppl1D_Casp3KOnormalized555.csv
- CSVfiles/Fig5Suppl2B_ipsivolume.csv
- __MACOSX/CSVfiles/._Fig5Suppl2B_ipsivolume.csv
- CSVfiles/Fig4C_countsAMPA.csv
- __MACOSX/CSVfiles/._Fig4C_countsAMPA.csv
- CSVfiles/Fig7Suppl3A_casp3wtsv2.csv
- __MACOSX/CSVfiles/._Fig7Suppl3A_casp3wtsv2.csv
- CSVfiles/Fig6Suppl1F_Casp3ko.csv
- __MACOSX/CSVfiles/._Fig6Suppl1F_Casp3ko.csv
- CSVfiles/Fig6Suppl1A_WTnormalized647.csv
- __MACOSX/CSVfiles/._Fig6Suppl1A_WTnormalized647.csv
- CSVfiles/Fig2Suppl1_overlap_TelC_injection_BothEyes_P10.csv
- __MACOSX/CSVfiles/._Fig2Suppl1_overlap_TelC_injection_BothEyes_P10.csv
- CSVfiles/Fig7Suppl1B_Plaques.csv
- __MACOSX/CSVfiles/._Fig7Suppl1B_Plaques.csv
- CSVfiles/Fig5Suppl1C_CD68Vol.csv
- __MACOSX/CSVfiles/._Fig5Suppl1C_CD68Vol.csv
- CSVfiles/Fig4Suppl2_AMPAmaxAmp.csv
- __MACOSX/CSVfiles/._Fig4Suppl2_AMPAmaxAmp.csv
- CSVfiles/Fig7D_synapse_density_caspaseko.csv
- __MACOSX/CSVfiles/._Fig7D_synapse_density_caspaseko.csv
- CSVfiles/Fig5D_microglia_engulfment_normalizedvolumes.csv
- __MACOSX/CSVfiles/._Fig5D_microglia_engulfment_normalizedvolumes.csv
- CSVfiles/Fig7Suppl5F_NeuNcounts.csv
- __MACOSX/CSVfiles/._Fig7Suppl5F_NeuNcounts.csv
- CSVfiles/Fig7Suppl3B_casp3wthomer.csv
- __MACOSX/CSVfiles/._Fig7Suppl3B_casp3wthomer.csv
- CSVfiles/Fig1E_activated_Casp3_signal_all_by_animal.csv
- __MACOSX/CSVfiles/._Fig1E_activated_Casp3_signal_all_by_animal.csv
- CSVfiles/Fig5Suppl2A_contravolume.csv
- __MACOSX/CSVfiles/._Fig5Suppl2A_contravolume.csv
- CSVfiles/Fig5Suppl1B_Sphericity.csv
- __MACOSX/CSVfiles/._Fig5Suppl1B_Sphericity.csv
- CSVfiles/Fig4Supp2_FiberFraction.csv
- __MACOSX/CSVfiles/._Fig4Supp2_FiberFraction.csv
- CSVfiles/Fig6Suppl1B_WTnormalized555.csv
- __MACOSX/CSVfiles/._Fig6Suppl1B_WTnormalized555.csv
- CSVfiles/Fig4Suppl2_NMDAratio.csv
- __MACOSX/CSVfiles/._Fig4Suppl2_NMDAratio.csv
- CSVfiles/Fig5Suppl2D_microglia_engulfment_Byanimal.csv
- __MACOSX/CSVfiles/._Fig5Suppl2D_microglia_engulfment_Byanimal.csv
- CSVfiles/Fig7Suppl5C_6mo.csv
- __MACOSX/CSVfiles/._Fig7Suppl5C_6mo.csv
- CSVfiles/Fig5C_microglia_engulfment_totalvolume.csv
- __MACOSX/CSVfiles/._Fig5C_microglia_engulfment_totalvolume.csv
- CSVfiles/Fig4H_PPR.csv
- __MACOSX/CSVfiles/._Fig4H_PPR.csv
- CSVfiles/Fig5Suppl3D_normalizedVols.csv
- __MACOSX/CSVfiles/._Fig5Suppl3D_normalizedVols.csv
- CSVfiles/Fig5Suppl1D_CD68.csv
- __MACOSX/CSVfiles/._Fig5Suppl1D_CD68.csv
- CSVfiles/Fig3Suppl1_RGC_density_Retinas.csv
- __MACOSX/CSVfiles/._Fig3Suppl1_RGC_density_Retinas.csv
- CSVfiles/Fig3Suppl2_dLGN_NeuN_Counts.csv
- __MACOSX/CSVfiles/._Fig3Suppl2_dLGN_NeuN_Counts.csv
- CSVfiles/Fig7B_synapse_density_wildtype.csv
- __MACOSX/CSVfiles/._Fig7B_synapse_density_wildtype.csv
- CSVfiles/Fig5Suppl2C_totalMGvolume.csv
- __MACOSX/CSVfiles/._Fig5Suppl2C_totalMGvolume.csv
- CSVfiles/Fig5Suppl3C_totalvolume.csv
- __MACOSX/CSVfiles/._Fig5Suppl3C_totalvolume.csv
- CSVfiles/Fig6G_CaspKO.csv
- __MACOSX/CSVfiles/._Fig6G_CaspKO.csv
- CSVfiles/Fig7Suppl3D_casp3kohomer.csv
- __MACOSX/CSVfiles/._Fig7Suppl3D_casp3kohomer.csv
- CSVfiles/Fig3_casp3KO_OveralapP10.csv
- __MACOSX/CSVfiles/._Fig3_casp3KO_OveralapP10.csv
- CSVfiles/Fig4F_mEPSCAmplititudes.csv
- __MACOSX/CSVfiles/._Fig4F_mEPSCAmplititudes.csv
- CSVfiles/Fig2_activated_Casp3_signal_TelC_injection_BothEyes.csv
- __MACOSX/CSVfiles/._Fig2_activated_Casp3_signal_TelC_injection_BothEyes.csv
- CSVfiles/Fig6Suppl1E_WT.csv
- __MACOSX/CSVfiles/._Fig6Suppl1E_WT.csv
- CSVfiles/Fig4Suppl2A_NMDAcounts.csv
- __MACOSX/CSVfiles/._Fig4Suppl2A_NMDAcounts.csv
- CSVfiles/Fig6Suppl1C_Casp3KOnormalized647.csv
- __MACOSX/CSVfiles/._Fig6Suppl1C_Casp3KOnormalized647.csv
- CSVfiles/Fig7Suppl3C_casp3kosv2.csv
- __MACOSX/CSVfiles/._Fig7Suppl3C_casp3kosv2.csv
- CSVfiles/Fig4Supp2_NMDAmaxAmp.csv
- __MACOSX/CSVfiles/._Fig4Supp2_NMDAmaxAmp.csv
- CSVfiles/Fig1Suppl3C_OveralapP8.csv
- __MACOSX/CSVfiles/._Fig1Suppl3C_OveralapP8.csv
- CSVfiles/Fig6F_WTdata.csv
- __MACOSX/CSVfiles/._Fig6F_WTdata.csv
