# Supplementary material for: Activity-dependent synapse elimination requires caspase-3 activation
Source: eLife. 2025 Jun 10;13:RP101779. doi: 10.7554/eLife.101779 (PMC12151539; doi:10.7554/eLife.101779)
Supplement: Source data 1. [file elife-101779-data1.zip › CSVfiles/Fig7Suppl5B_5mo.csv]

WT Fem1	WT Fem2	APPPS Fem1	APPPS Fem2
0.022622	0.025827	0.041663	0.025292
0.022989	0.02448	0.040533	0.019512
