# Supplementary material for: Activity-dependent synapse elimination requires caspase-3 activation
Source: eLife. 2025 Jun 10;13:RP101779. doi: 10.7554/eLife.101779 (PMC12151539; doi:10.7554/eLife.101779)
Supplement: Source data 1. [file elife-101779-data1.zip › CSVfiles/Fig7Suppl5A_4mo.csv]

WT_A1	WT_A2	WT_A3	WT_A4	APPPS_A1	APPPS_A2	APPPS_A3	APPPS_A4
0.02615	0.0619	0.05245	0.065885	0.24525	0.2203	0.082593	0.034503
0.0161	0.110025	0.070805	0.070975	0.2057	0.2345	0.062865	0.033968
