# Supplementary material for: Activity-dependent synapse elimination requires caspase-3 activation
Source: eLife. 2025 Jun 10;13:RP101779. doi: 10.7554/eLife.101779 (PMC12151539; doi:10.7554/eLife.101779)
Supplement: Source data 1. [file elife-101779-data1.zip › CSVfiles/Fig4_mEPSC_Inter_event_Intervals.csv]

caspase3 +/+	caspase3 +/+	caspase3 +/+	caspase3 +/+	caspase3 +/+	caspase3 +/+	caspase3 +/+	caspase3 +/+	caspase3 +/+	caspase3 +/+	caspase3 +/+	caspase3 +/+	caspase3 +/+	caspase3 +/+	caspase3 +/+	caspase3 +/+	caspase3 +/+	caspase3 +/+	caspase3 +/+	caspase3 +/+	caspase3 -/-	caspase3 -/-	caspase3 -/-	caspase3 -/-	caspase3 -/-	caspase3 -/-	caspase3 -/-	caspase3 -/-	caspase3 -/-	caspase3 -/-	caspase3 -/-	caspase3 -/-	caspase3 -/-	caspase3 -/-	caspase3 -/-	caspase3 -/-	caspase3 -/-	caspase3 -/-	caspase3 -/-	caspase3 -/-
1.57805	0.2858	0.0399000000000001	2.21935	4.78915	0.07925	0.6047	0.0715	0.1178	0.06015	1.5476	0.09865	1.1492	1.71475	0.11	0.86295					2.5119	2.87965	0.4369	6.9899	2.35505	0.0537	0.62465	1.3186	0.90915	0.21705	0.62	0.1085	0.15255	0.18115	0.9885	1.4246	1.5536
0.9455	2.6916	0.15425	0.3592	1.1723	0.1234	0.55345	0.327	0.0329	0.2284	2.9195	0.3072	10.08495	1.4515	0.74265	0.1767					5.12865	1.5279	1.1562	0.84775	4.34815	0.3438	0.29155	3.93385	4.52455	0.6586	2.53575	0.9551	1.84035	1.37485	1.08165	2.27515	0.0758999999999999
6.14305	0.50265	1.4031	0.0366	22.1441	1.1702	0.209	0.55185	1.0108	0.5263	2.88015	0.68495	9.23705	3.42675	0.99105	0.3826					0.8403	6.80365	2.9659	0.3277	0.9592	0.4958	0.12255	0.4084	0.8212	0.20525	1.12495	0.3841	0.53615	0.3448	0.5062	1.28335	1.3452
1.2473	0.7306	0.2608	1.06255	8.38095	0.1513	0.75705	0.201	0.0883999999999998	0.16505	2.45645	0.4695	2.7428	5.4974	1.17855	0.66855					0.902800000000001	2.6684	0.25395	5.9377	1.3819	0.50385	0.48865	4.36035	0.2595	0.3812	0.0127000000000006	1.04315	0.3087	2.7718	0.0888500000000003	2.6124	0.0599500000000006
4.2574	1.3783	0.43	1.02385	0.181800000000003	0.31155	0.2706	0.2353	0.68135	0.302	1.01505	0.3173	1.1332	1.0035	0.75225	0.8611					8.3027	0.187449999999998	2.99515	5.69075	0.80585	0.88925	0.1428	2.0764	2.49695	0.28365	1.92925	0.02155	0.21825	0.25975	0.55475	3.2838	2.01345
1.016	2.4917	0.2545	0.294	0.239449999999998	0.0767999999999998	0.5163	0.0511999999999999	0.0611000000000002	0.10725	0.132299999999999	0.2449	0.525699999999993	3.0755	1.6469	0.89085					1.02305	3.2085	0.97345	17.86475	0.26225	0.0494499999999998	0.482	3.66875	0.285550000000001	0.23855	0.41865	0.5017	0.4735	0.1808	0.3945	0.2841	1.2734
0.156099999999999	0.745349999999998	0.15035	0.3153	0.790649999999999	0.0132000000000003	0.3677	0.38085	1.2859	0.41525	0.621	0.6374	1.5335	0.068249999999999	4.36385	0.739949999999999					0.156450000000003	0.10305	0.90915	1.6153	0.232950000000001	0.66605	0.62865	7.2314	2.72765	0.3604	0.99985	0.20375	0.11145	0.354100000000001	0.1007	6.1329	0.19985
2.62915	1.08295	1.0173	0.09795	4.38895	0.7628	1.21715	0.17125	0.55195	0.58555	1.0215	0.27215	2.88055	0.681850000000001	0.0868000000000002	0.0926499999999999					2.42655	6.3511	1.125	0.935249999999996	0.103899999999999	0.41485	0.0625	2.21285	0.895949999999999	0.0587499999999999	3.51555	0.1065	0.47515	0.54315	0.424	0.85005	1.15675
0.124200000000002	0.135950000000001	1.45565	0.0165000000000006	9.2306	0.5817	0.45395	0.5285	0.2508	0.12045	2.11285	0.1413	0.959600000000002	0.366250000000001	2.566	0.0626000000000007					3.04495	6.70795	0.26595	8.64795	0.554300000000001	0.595899999999999	0.1409	7.2787	0.539	0.3077	2.7249	0.2349	0.0390500000000005	0.43035	0.471100000000001	0.258900000000001	2.1448
1.26865	0.552849999999999	0.4315	0.54425	6.45565	0.13795	2.1833	0.97715	0.1134	0.43405	1.2095	0.1836	1.19305	0.755700000000001	5.0319	0.25075					13.43895	2.45285	1.8843	6.46585	0.213749999999999	0.4785	0.0484999999999998	8.11055	5.4445	0.35055	0.830849999999998	0.1835	4.8981	0.14055	0.5169	1.7989	1.1522
1.2737	0.0181000000000005	0.05105	0.54675	1.551	2.6806	0.52275	0.1849	0.20385	0.238	0.183349999999997	0.4448	2.9652	2.4284	1.90055	0.15365					5.25465	5.8111	1.32715	5.53915	0.665699999999999	0.470149999999999	0.0839000000000003	1.143	2.20205	0.0996000000000001	1.0857	0.5195	1.566	1.16555	0.9363	2.5619	0.3203
5.34	0.0881499999999988	0.35205	1.4906	0.2044	0.2096	0.3428	0.603000000000001	0.310700000000001	0.1922	1.7103	0.30395	7.00925	0.642099999999999	2.2802	0.6486					0.0957500000000024	7.1328	3.98415	1.9367	0.57	0.5948	0.25445	6.7211	4.96475	0.0349499999999998	0.347200000000001	0.399649999999999	0.919599999999999	1.17975	0.19645	3.2952	0.5206
3.0637	0.728950000000001	0.7048	0.0778999999999996	2.36485	0.889	0.2445	0.102099999999999	0.6242	0.0623999999999998	1.2618	0.2401	12.07145	0.994399999999999	0.596499999999999	0.204999999999999					5.7759	11.37035	4.9621	8.2843	0.1913	0.0462500000000006	0.2836	3.02220000000001	2.33985	0.33355	3.1059	0.539000000000001	2.52655	0.270149999999999	0.2618	0.84395	0.699949999999999
1.62725	0.562249999999999	0.1815	1.4132	0.926349999999999	1.8504	1.1771	0.43315	0.3647	0.2382	1.29595	0.6786	2.81965	1.37545	1.00675	1.4125					6.78605	0.190799999999996	4.949	42.177	0.337850000000001	0.188949999999999	0.1982	3.2964	0.69455	0.0911999999999997	1.36635	0.2017	2.2881	0.6243	0.21975	9.02705	1.71755
0.666400000000003	0.742450000000002	0.53425	0.2643	2.22855	2.1797	0.7507	0.0156999999999998	0.890549999999999	0.19385	2.0324	1.5286	3.7843	0.803150000000002	2.34005	0.103900000000001					4.80555	1.96325	0.145900000000001	12.592	0.949999999999999	0.36965	0.22105	2.0932	4.61715	0.0632000000000001	1.93895	0.0332999999999997	0.780100000000001	0.644100000000002	0.3925	2.1409	0.444649999999999
4.00135	0.229699999999999	1.4363	0.0130499999999998	2.89005	0.47165	1.11065	0.540550000000001	0.0460500000000001	0.1887	1.69635	1.00995	9.0806	0.543699999999998	1.1074	0.535299999999999					0.152850000000001	5.7479	1.6072	28.1087	0.10055	1.50545	0.17795	4.36505	1.20335	0.04135	1.16645	0.264200000000001	0.165499999999998	0.2296	0.343599999999999	0.574300000000001	0.229900000000001
3.9367	0.786899999999999	0.255050000000001	3.1785	0.5535	0.0665500000000012	0.7927	0.0688999999999993	0.0764000000000005	0.177549999999999	1.49595	0.12355	13.21255	1.5295	0.11515	0.0464000000000002					0.0221000000000018	4.39064999999999	0.759499999999999	14.3268	0.9191	0.9404	0.34165	1.29855	2.2253	0.15945	0.372149999999998	0.0635499999999993	2.42065	0.12645	0.59245	4.7561	0.491
2.16285	1.6735	1.1784	0.10595	1.51044999999999	0.8759	1.2657	0.15005	0.1876	0.200150000000001	0.5763	0.3893	3.27164999999999	0.181899999999999	0.848050000000001	1.0459					3.1818	0.710100000000011	1.8029		0.8156	0.0119000000000007	0.23815	3.12435000000001	3.4557	0.498	0.613250000000001	0.5814	2.6096	0.739699999999999	1.74785	0.779899999999998	1.91055
0.307299999999998	1.04195	2.27485	0.446	4.92365000000001	0.0856999999999992	1.09695	0.33915	0.5386	0.921349999999999	1.4955	0.108449999999999	1.12954999999999	0.247199999999999	1.5069	0.138400000000001					3.03625	0.7487	1.48285		0.33395	0.65095	0.1282	10.43115	2.41775	0.568949999999999	1.14295	0.0812999999999997	1.484	0.112300000000001	0.3491	4.65225	0.247450000000001
0.979900000000001	0.690300000000001	1.14055	0.441550000000001	4.07575	0.256400000000001	0.3325	0.0948000000000002	0.5992	0.7882	0.350200000000001	0.7759	6.91170000000001	0.480450000000001	0.492750000000001	1.90265					7.18365	2.4319	4.0759		0.052150000000001	0.2668	0.11835	1.81540000000001	5.99225	0.88625	0.141449999999999	0.272200000000001	3.426	0.313549999999999	0.238300000000001	1.08009999999999	1.11885
1.96755	0.20335	0.550749999999999	0.531599999999999	0.878799999999998	0.620699999999999	1.0981	0.0243500000000001	0.1953	0.65265	0.7514	0.3727	4.0033	0.486449999999998	2.1668	0.7309					2.95585	9.3078	13.22045		1.76445	0.12735	0.3653	5.52565	1.0492	0.2812	2.9713	0.388949999999999	1.584	0.31255	0.19885	0.153550000000003	0.467500000000001
9.6634	1.2152	0.2981	2.19695	6.17855	0.27815	0.194799999999999	0.3359	0.4374	0.65055	0.536200000000001	0.187899999999999	22.9764	0.4373	0.558	0.0414499999999993					2.68155	6.74039999999999	4.1981		0.215149999999998	0.272449999999999	0.0644499999999999	2.91579999999999	1.05945000000001	0.1804	5.83675	0.18985	0.0931999999999995	0.319699999999999	0.0111499999999989	3.2259	0.0482499999999995
2.26045	2.76115	0.4404	0.0873000000000026	2.60754999999999	3.46905	0.106550000000002	0.0869999999999997	0.0766500000000008	0.18175	0.68975	0.0424000000000007	9.858	0.9895	0.798000000000002	0.56385					3.86105000000001	16.31275	0.635300000000001		0.241300000000003	0.11745	0.5282	4.72615	10.79505	0.53625	2.1402	0.23535	6.97965	1.6455	1.6234	1.9858	1.01535
4.3507	3.2784	0.882299999999999	0.430699999999998	2.58665000000001	1.7627	1.2442	1.3961	0.9526	0.61055	0.424899999999997	0.31415	3.8948	1.80625	0.507100000000001	0.3386					2.67115	27.3637	2.2068		1.1548	0.2994	0.1666	0.996949999999998	18.9398	0.253150000000001	0.43235	0.0861999999999998	0.440950000000001	0.0378000000000007	0.715900000000001	3.39715	1.0517
6.3358	0.0701500000000017	0.0779500000000013	0.733650000000001	5.5063	0.0850000000000009	0.57995	0.4839	0.0770499999999998	0.89725	0.963550000000002	1.54725	0.408199999999994	0.627100000000006	0.843049999999998	0.13485					7.1039	21.6033	4.44920000000001		0.2745	1.08395	0.0185000000000004	1.04155	12.27105	0.963849999999999	3.28035	0.0951500000000003	3.62545	0.2079	0.0436499999999995	1.3559	0.642150000000001
0.187600000000003	0.497450000000001	0.384499999999999	0.549099999999999	19.022	0.204549999999998	0.095600000000001	0.150549999999999	0.467699999999999	0.63245	2.23855	0.1562	7.93600000000001	0.570699999999995	1.6848	2.36425					1.23895	14.9559	0.282249999999991		0.0660500000000006	0.219200000000001	0.55855	2.98950000000001	1.15815000000001	0.0171500000000009	0.795449999999995	0.625249999999999	0.62735	1.3804	0.9673	0.462199999999996	0.388750000000002
6.22150000000001	0.504949999999997	0.204550000000001	0.197300000000002	3.23779999999999	1.50355	0.197499999999998	0.55105	0.0376500000000011	0.0894499999999994	0.563850000000002	0.148400000000001	5.86230000000001	0.883450000000003	4.47065	2.42535					11.36275	0.343699999999984	1.7838		0.64425	0.0876000000000001	0.0507499999999999	1.52095	44.0376	0.152200000000001	0.366600000000005	0.126800000000001	0.850249999999996	0.316949999999999	0.24925	1.75105	0.932449999999999
1.71879999999999	0.239550000000001	0.0960499999999982	1.28	0.659400000000005	0.0330000000000013	1.39385	0.0730000000000004	1.38425	0.3835	0.231849999999994	0.114549999999999		2.39775	0.417650000000002	1.6027					0.503599999999992	0.475700000000018	6.1426		0.750250000000001	0.4414	0.4154	5.86869999999999	27.452	0.702549999999999	2.6724	0.534049999999999	0.0835000000000008	1.14715	0.393050000000001	2.8168	0.154499999999999
0.506200000000007	0.4681	0.786150000000003	0.19735	6.11120000000001	0.281500000000001	0.339950000000002	0.779	0.161199999999999	0.428400000000002	1.70795	0.1393		0.464750000000002	0.106749999999998	1.688					6.39580000000001	0.212299999999999	4.26505		0.0314499999999995	0.53185	0.30355	11.2207		0.20285	3.5139	1.17415	1.63335	0.912650000000003	0.6974	0.860550000000004	0.98405
3.7025	1.1396	0.229949999999999	0.158799999999999	2.39349999999999	0.76445	1.60875	0.286950000000001	1.5698	0.648349999999999	0.1387	0.0589999999999993		0.0967500000000001	9.8588	1.38525					4.5684	0.713899999999995	6.6579		0.523399999999999	0.0153499999999998	0.321650000000001	0.562799999999996		0.2361	0.545400000000001	0.479099999999999	0.259399999999999	0.212499999999999	0.450200000000001	0.0246499999999941	2.09715
3.1998	0.234449999999999	0.0591499999999989	0.393050000000002	6.3126	0.465999999999998	0.0164000000000009	0.155749999999999	0.2973	1.25365	0.0579999999999998	0.564200000000001		1.94765	2.41985	0.4222					3.3895	0.525299999999987	3.97655		0.282600000000002	0.1488	0.187299999999999	2.60860000000001		0.0126500000000007	0.908000000000001	0.616400000000001	3.1982	2.9442	1.0915	0.807100000000006	0.116549999999997
0.779250000000005	0.611699999999999	0.0258000000000003	0.137449999999998	5.88659999999999	0.741099999999999	0.84985	0.0784000000000003	0.0829000000000004	0.9865	2.3412	0.0771999999999995		4.4566	0.638150000000003	0.215949999999999					1.5021	0.239200000000011	0.0609000000000037		0.9801	1.2617	0.0347500000000007	0.434699999999992		0.560699999999999	0.0497000000000014	0.123200000000001	0.467950000000002	0.178750000000001	0.376349999999999	0.412549999999996	0.399450000000002
1.8312	0.7654	0.0968499999999999	0.32845	1.13760000000002	0.476600000000001	0.6753	0.413599999999999	0.871649999999999	0.0515000000000008	1.6348	0.475149999999999		0.948900000000002	1.03495	0.392250000000001					2.7479	0.108000000000004	1.95684999999999		0.809049999999999	0.565349999999999	0.230449999999999	2.00580000000001		0.60135	2.76735	0.2218	4.13095	0.6051	0.302150000000001	0.346800000000002	0.578050000000001
0.151499999999999	0.754550000000002	0.250800000000002	0.632300000000001	15.191	2.0693	1.0218	0.926950000000002	0.112900000000002	0.0527999999999995	0.438250000000004	0.29435		1.0918	6.6856	0.1053					2.05159999999999	0.342199999999991	7.21640000000001		0.0927000000000007	0.45585	0.238700000000001	1.1177		0.179400000000001	0.486049999999999	0.650399999999999	1.2163	1.0014	0.353449999999999	1.47800000000001	0.695
4.15390000000001	1.07575	0.243199999999998	0.403749999999999	4.28879999999998	0.287550000000003	1.12225	0.488849999999999	0.0253999999999994	1.2424	0.800649999999997	0.3314		7.49105	4.43005	0.135949999999998					3.9175	0.0767000000000166	3.7385		1.7077	0.369800000000001	0.462299999999999	2.82679999999999		0.105599999999999	0.427599999999998	1.23305	1.9261	1.098	1.3283	2.20359999999999	0.620149999999999
3.47805	0.0328500000000034	2.5904	0.688550000000003	2.82330000000002	0.29325	0.655249999999999	0.611649999999999	0.50365	0.0607000000000006	1.96105	0.0889000000000007		2.36115	4.7581	0.9466					0.938400000000002	0.090299999999985	0.354399999999998		0.042349999999999	0.58475	0.31695	0.979500000000002		0.0997000000000003	1.08165	0.2036	0.0105000000000004	0.202200000000001	0.521550000000001	1.7617	0.927599999999998
1.5822	1.40355	0.605699999999999	0.449349999999999	1.05799999999999	0.148599999999998	0.178850000000001	0.0590500000000009	0.0731500000000001	0.0401499999999988	0.8977	0.1906		1.167	4.46075	2.1096					24.1154	0.0778999999999996	2.0984		0.669750000000001	0.163550000000001	0.17165	9.0859		0.11275	0.147300000000001	0.18425	0.239100000000001	0.7118	0.110400000000002	10.77795	0.209050000000001
0.136899999999997	0.113550000000004	0.840150000000001	0.496649999999999	6.9776	0.314299999999999	0.169800000000002	0.16555	0.405899999999999	0.61345	0.289349999999999	0.66555		0.364849999999997	0.7607	0.114599999999999					4.048	0.365399999999994	2.63		0.546500000000002	0.488249999999997	0.190049999999999	0.54740000000001		0.0507000000000009	3.34395	1.13305	0.500399999999999	2.1423	0.731499999999997	3.96210000000001	1.9658
0.071700000000007	0.010549999999995	0.359099999999998	0.0770000000000017	3.8999	0.706900000000001	1.8985	0.0844500000000004	0.0670000000000002	0.511750000000001	0.288550000000001	0.59625		2.1419	1.11784999999999	1.79695					3.1157		1.503		0.541499999999999	0.62255	0.23695	0.570999999999998		3.68645	0.122699999999995	0.75595	6.0869	0.420750000000002	0.454600000000003	4.0519	1.93475
5.8129	0.0636500000000027	0.549600000000002	0.1706		0.2743	0.0229999999999997	1.5146	0.286100000000001	0.201750000000001	1.42405	0.0845500000000001		1.32265	0.425550000000001	0.4193					2.01060000000001		0.246600000000001		2.66935	0.539650000000002	0.987500000000001	0.310699999999997		0.761800000000001	1.48135	0.560799999999999	1.24405	0.179099999999998	0.129399999999997	0.308699999999988	0.0281499999999966
3.3612	0.207599999999999	1.7374	0.276399999999999		0.0678999999999981	0.815999999999999	0.85225	0.360299999999999	0.132449999999999	0.304899999999996	0.184950000000001		0.606749999999998	1.29695000000001	0.0748499999999979							5.5716		1.5184	0.0519499999999979	0.21965	11.781		0.27435	0.107750000000003	0.469200000000001	0.1952	0.862950000000001	0.611750000000001	9.65390000000001	0.229750000000003
1.1678	0.480699999999999	0.616600000000002	1.3431		0.0387000000000022	0.506650000000001	0.1496	0.0426500000000019	1.018	1.17010000000001	0.290100000000001		6.10585	6.0042	0.0515500000000024							4.7002		0.204049999999999	1.06905	0.12435	0.102000000000004		0.206899999999999	1.0077	0.30885	1.0736	0.999099999999999	0.292200000000001	1.61320000000001	0.558
6.05370000000001	0.0420500000000033	0.264399999999998	0.777550000000002		0.510749999999998	0.681350000000002	0.260299999999999	0.227799999999998	0.319949999999999	1.23045	0.361249999999998		0.547750000000008	0.966250000000002	0.11045							3.1789		0.354200000000006	0.34205	0.2508	0.488699999999994		0.118950000000002	2.34865	0.339000000000002	0.300199999999997	0.465199999999999	0.365349999999999	1.5398	0.691299999999998
1.21809999999999	1.57045	2.5069	0.0300499999999992		0.27195	0.142499999999998	0.928900000000002	0.10735	0.15615	1.60285	0.169700000000002		0.612499999999997	1.55419999999999	0.0814499999999967							4.95200000000001		0.783199999999994	0.0367999999999995	0.366400000000001	2.41030000000001		0.2149	1.77975000000001	0.17745	1.38575	0.198700000000002	1.16745	0.448599999999999	1.5473
0.082099999999997	1.36785	0.747399999999999	0.836299999999998		0.116150000000001	0.353899999999999	0.215699999999998	1.9661	0.424300000000002	0.974850000000004	0.324999999999999		0.0694000000000017	1.14775	0.309950000000001							0.7547		0.767600000000002	0.0658500000000011	0.281000000000001	4.1951		0.310749999999999	1.20574999999999	0.351949999999999	1.52715000000001	0.139849999999999	0.25365	0.0167999999999893	1.18135
5.45110000000001	0.553699999999999	1.2622	1.7593		0.122	0.0493000000000023	0.337700000000002	0.9224	0.0371499999999969	0.540549999999996	0.288349999999998		2.37535	27.58285	0.225850000000001							0.2226		0.679700000000004	0.457699999999999	0.116399999999999	0.0371999999999844		0.48565	1.96605	0.56775	4.31205	0.523399999999999	0.325950000000002	1.17150000000001	0.203649999999996
0.566799999999986	0.910800000000002	0.690799999999999	0.7896		0.373650000000001	2.7837	0.0349000000000004	0.070450000000001	0.0650000000000013	1.78290000000001	0.77355		1.0761	11.768	0.385350000000003							2.82319999999999		0.0772499999999994	1.25275	1.2913	2.3758		0.311299999999999	0.0404000000000053	0.0741499999999995	1.73965	0.107900000000001	0.382899999999999	2.70219999999999	3.48865
4.29020000000001	0.382150000000003	0.247450000000001	0.680999999999997		1.49565	0.260400000000004	0.426600000000001	0.0323499999999974	0.0763999999999996	0.993249999999996	0.478950000000001		0.654849999999996	12.2526	2.74825							5.12460000000002		0.103899999999996	0.1494	0.1724	0.125700000000023		0.21875	1.47335	0.0565999999999995	3.3792	0.686	0.245349999999998	1.35180000000001	0.684250000000006
1.31819999999999	0.327249999999999	0.728999999999999	0.3874		0.999300000000002	0.050849999999997	0.193099999999998	0.548750000000002	0.326599999999999	0.517800000000001	0.17295		0.67025000000001	6.0882	0.723649999999999							5.952		0.215850000000003	0.643300000000004	0.0847999999999995	4.33519999999999		0.166550000000001	1.33855	0.277850000000001	0.331500000000005	0.0270500000000027	0.167300000000001	1.2967	0.628799999999998
1.80330000000001	0.64275	0.231400000000001	0.219850000000001		0.736449999999998	1.13735000000001	0.276300000000003	0.614049999999999	0.408000000000001	0.0550500000000014	0.091149999999999		3.42959999999999	20.8943	0.63205							1.6927		1.57085	0.164749999999998	0.527950000000001	1.21350000000001		1.35145	1.0712	0.721900000000002	0.984099999999998	0.111199999999997	0.804500000000001	2.91229999999999	2.43355
7.3079	0.402000000000001	2.09235	0.0941499999999991		0.321200000000005	0.31955	0.116	0.0263999999999989	0.24485	0.0157999999999987	0.0228000000000002		0.397950000000009	2.87629999999999	0.520699999999998							1.59869999999998		0.138599999999997	0.1966	0.265549999999999	1.96469999999999		0.0392499999999991	2.92610000000001	0.271349999999998	0.937100000000001	0.979900000000001	0.0421499999999995	2.0485	0.713950000000004
0.738699999999994	0.0277499999999975	0.0678999999999945	0.103850000000001		4.40485	0.276449999999997	0.169499999999999	0.796600000000002	0.229749999999999	0.634500000000003	0.558350000000001		0.540449999999993		0.118549999999999							6.81530000000001		2.77675	0.176649999999999	0.51235	0.0816000000000088		0.153200000000002	0.340249999999998	0.0413500000000013	2.4629	1.13705	0.18215	2.22660000000001	0.346599999999995
0.995800000000003	0.592849999999999	0.195350000000005	1.1191		0.808450000000001	0.292850000000001	0.0951999999999984	0.234849999999998	0.178250000000002	0.560849999999995	0.698499999999999		0.435000000000002		0.114000000000004							0.455800000000011		0.112850000000002	0.0144500000000001	0.3132	1.08429999999998		0.169899999999998	0.232950000000002	0.742999999999999	3.0937	0.269999999999996	0.913150000000002	0.0258999999999929	1.27075
0.979399999999998	0.883699999999998	0.234749999999998	1.40114999999999		0.0855000000000032	0.350949999999997	0.332750000000001	1.02615	0.309449999999998	0.332350000000005	0.319300000000002		0.267849999999996		0.318199999999997							1.07249999999999		0.0438499999999991	0.0196000000000005	0.19035			0.3491	1.50139999999999	0.0661500000000004	5.37824999999999	0.877700000000004	0.0964499999999973	0.171000000000006	0.55115
0.766099999999995	0.400550000000003	1.8083	0.377850000000002		0.407699999999998	0.748400000000004	0.428000000000001	0.15155	0.3475	0.454299999999996	0.359349999999999		2.3523		0.656100000000002							1.49340000000001		2.4887	0.5336	0.0249500000000005			0.0253499999999995	1.64625000000001	0.8355	0.1571	0.2271	0.0932500000000012	0.234799999999993	0.72945
1.42240000000001	0.2425	1.37589999999999	0.911149999999999		0.0865000000000009	1.3637	0.253599999999999	1.0869	0.180800000000001	1.1045	0.62865		3.729		0.739150000000002							1.79769999999999		0.215449999999997	1.32275	0.2431			0.228950000000001	0.0675499999999971	0.491150000000001	5.55070000000001	0.795649999999995	0.79055	0.806300000000007	0.270200000000003
0.603899999999982	2.358	0.174950000000003	0.0407500000000027		0.100499999999997	0.341049999999996	0.101400000000002	0.338350000000002	0.8765	1.2142	0.217600000000001		2.61445000000001		1.43895							2.00740000000002		0.45185	0.23265	0.106349999999999			0.0255499999999991	0.729699999999994	0.254149999999999	4.3202	0.3996	0.319749999999999	1.86999999999999	0.207650000000001
2.97570000000002	1.6934	0.0380000000000038	1.4494		1.31505	1.05225	0.129799999999999	0.20975	0.1709	0.332750000000004	0.710549999999998		1.09965		0.799399999999999							0.738299999999981		0.118050000000004	0.202749999999998	0.0372500000000002			0.391999999999999	0.401250000000005	0.247350000000001	1.94954999999999	0.160500000000006	0.0239500000000028	0.524100000000004	0.603850000000001
4.0025	1.0084	0.154549999999993	0.371250000000003		0.764050000000005	0.599649999999997	0.269649999999999	0.0656999999999997	0.0657999999999994	0.915499999999994	0.0620000000000012		1.92925		0.5443							0.0936000000000092		0.0420999999999978	0.123799999999999	0.494			0.2209	0.965900000000005	0.452999999999999	0.486900000000006	0.206149999999994	0.321549999999998	0.535700000000006	0.181649999999998
1.3837	0.106349999999999	1.04555000000001	0.223199999999999		0.0887999999999991	1.6215	0.246650000000002	0.121749999999999	0.313050000000001	1.01765	0.281949999999998		0.368250000000003		0.673200000000001							3.2441		1.03505	0.6905	0.0459999999999994			0.142500000000002	0.720699999999994	0.0879000000000012	2.91800000000001	0.716500000000004	2.4425	0.882499999999993	0.136499999999998
2.59459999999999	0.2121	0.946799999999996	0.971299999999999		0.913349999999994	0.259399999999999	0.0825499999999977	0.447900000000001	0.0425499999999985	2.70295	1.6634		0.015349999999998		0.0414999999999992							2.4265		0.195900000000002	0.5916	0.3475			0.407699999999998	0.238349999999997	0.0451999999999977	2.61	0.145000000000003	0.29815	4.69680000000001	1.38255
4.54429999999999	4.52965	0.192550000000004	0.381549999999997		0.276500000000006	1.00485	0.222000000000001	0.0213999999999999	0.4985	1.05924999999999	0.308049999999998		2.44250000000001		1.0211							0.458100000000002		0.0702500000000015	0.1158	0.621750000000002			0.493000000000002	0.429000000000002	0.641750000000002	2.46329999999999	0.2074	0.171000000000003	0.0640999999999963	0.343000000000004
1.10490000000001	1.14575	1.4936	0.282850000000003		2.99525	0.781649999999999	0.553899999999999	0.192399999999999	1.5314	2.88255000000001	0.065450000000002		2.25194999999999		0.969000000000001							0.455899999999986		0.08155	0.406450000000003	0.0944000000000003			0.823899999999998	1.55625000000001	0.772600000000001	1.879	0.0220500000000001	0.347899999999999	1.8536	1.6438
3.00030000000001	0.220600000000005	0.221499999999999	0.639949999999999		0.259450000000001	0.682900000000004	0.329350000000002	0.574349999999999	0.0541499999999999	1.34725	0.8249		6.1011		0.284399999999998							0.974400000000003		0.805750000000003	0.105749999999997	0.29195			0.0410000000000004	0.827399999999997	0.114149999999999	1.66290000000001	0.1798	0.223500000000001	0.499499999999983	1.7047
2.27029999999999	0.47625	0.398849999999996	0.0713500000000025		1.69235	0.91525	0.0535999999999994	0.2302	0.700900000000001	0.310249999999996	0.784549999999999		0.175299999999993		0.998900000000006							4.04169999999999		0.052899999999994	0.21865	0.331249999999997			0.379249999999999	0.795500000000004	0.291899999999998	0.358399999999989	1.13755	0.142150000000001	1.46690000000001	1.31685
4.19739999999999	0.319099999999999	1.3565	0.500450000000001		1.21435	0.7485	0.215699999999998	0.110700000000001	0.0639000000000003	0.093599999999995	0.0386500000000005		3.0634		0.6584							1.01410000000001		1.50830000000001	0.398050000000001	0.298400000000001			0.609000000000002	0.0117499999999922	0.534950000000002	0.109099999999998	0.553350000000002	0.250899999999994	2.0839	1.5092
0.691100000000006	2.2805	0.381450000000001	0.320699999999995		0.0600999999999985	1.08245	0.112400000000001	0.107150000000001	0.070450000000001	3.06700000000001	0.491099999999999		4.07080000000001		0.507799999999996							1.42959999999999		0.821949999999994	1.21225	0.40025			0.0213999999999999	1.05680000000001	0.35765	0.238200000000006	0.49935	0.136850000000003	2.56210000000002	0.189450000000001
0.672500000000014	0.972500000000004	1.71044999999999	1.75495		0.8371	0.518499999999996	0.0348000000000006	0.24605	0.163549999999997	3.67425	0.189900000000002		2.7732		1.4482							0.055800000000005		1.35855	0.151599999999998	0.085799999999999			1.5721	1.25215	0.477899999999998	2.9247	0.375149999999998	0.0923999999999978	8.3057	1.54845
0.275299999999987	0.331850000000003	0.982500000000002	2.407		0.833849999999998	1.7908	0.760249999999999	1.1488	1.20755	0.0255499999999955	0.337899999999998		0.319999999999993		0.429549999999999							1.964		1.13485	0.464500000000001	0.3123			0.217000000000002	0.33059999999999	0.265550000000001	7.4473	0.37435	0.666650000000004	0.803799999999995	1.45585
0.831400000000002	0.726949999999995	0.0809500000000014	0.267049999999998		0.188700000000004	0.0105000000000004	0.204499999999999	0.381800000000002	0.354900000000001	0.580950000000001	0.0842999999999989		2.1413		1.43335							1.9342		0.251450000000006	0.33455	0.38665			0.0529499999999992	0.936900000000009	0.306799999999999	3.7473	0.192500000000003	1.61565	0.747699999999981	0.498099999999994
2.16919999999999	0.51435	0.375149999999998	1.1009		0.0421499999999995	1.75615	0.569600000000001	0.267800000000001	0.0736999999999988	0.727949999999993	0.195650000000001		0.3934		0.535049999999998							1.83709999999999		0.430799999999998	0.587250000000001	0.135900000000003			0.441949999999999	0.593350000000001	0.444050000000001	0.0191000000000088	0.846449999999997	0.130900000000004	0.520900000000012	1.75665000000001
0.232200000000006	0.338500000000003	1.0251	0.852349999999994		0.975899999999996	0.0411500000000018	0.227699999999999	0.0311999999999983	0.350650000000002	0.928400000000011	0.330500000000001		1.24900000000001		0.8979									1.401	0.265049999999999	0.20815			0.877549999999999	0.708849999999998	0.115500000000001	1.79159999999999	0.137450000000001	0.773949999999999	3.47409999999999	0.332449999999994
1.02510000000001	0.0441000000000003	0.0887499999999974	1.5776		0.281649999999999	1.8788	0.343600000000002	0.6387	0.11985	2.6156	0.168400000000002		0.610599999999991		0.021250000000002									0.151200000000003	0.0849499999999992	0.539199999999998			0.435100000000002	2.39664999999999	0.0777499999999982	1.548	0.585299999999997	0.650950000000002	0.253900000000016	1.39985
1.315	0.134499999999996	0.194400000000002	0.317050000000002		0.1051	0.896149999999999	0.2988	0.14265	1.01215	0.626199999999997	0.0731999999999999		1.82470000000001		2.8484									0.0677000000000021	1.03365	0.271450000000002			1.02145	3.13500000000001	0.0128500000000003	2.3194	0.176600000000001	0.405149999999999	0.0340999999999951	3.2037
1.691	1.91555	0.275849999999998	0.875399999999999		1.3593	1.0081	0.275399999999998	0.517299999999999	1.04705	0.233549999999994	0.321849999999998		0.0327999999999946		0.900449999999999									1.24895	1.63945	0.117149999999999			0.155800000000003	1.93509999999999	0.3354	14.2347	0.392200000000003	0.241349999999997	0.220399999999984	0.627400000000009
3.79319999999998	0.617449999999998	0.501800000000003	0.0237499999999997		0.145199999999996	0.726649999999999	0.0570500000000003	0.1312	0.210649999999998	1.26875	0.0424000000000007		1.4725		0.0469500000000025									0.261399999999995	0.201599999999999	0.0396999999999998			0.635649999999998	0.0919000000000096	0.524850000000001	3.7542	0.423400000000001	0.93385	0.590800000000002	1.0497
1.24540000000002	0.110250000000001	0.0974999999999966	0.0416999999999987		0.251600000000003	0.268799999999999	0.172450000000001	0.45955	0.595700000000001	0.22890000000001	0.0798999999999985		0.63300000000001		1.21295									2.15345	0.0835500000000025	0.489750000000001			0.8186	0.0336999999999961	0.0428500000000014	0.110100000000017	0.542850000000001	0.280000000000001	0.343500000000006	5.8652
	0.752049999999997	0.253900000000002	0.724899999999998		0.290950000000002	0.0589000000000013	0.0273000000000003	0.130100000000002	1.1605	0.183049999999994	0.590750000000003		1.2701		0.149000000000001									1.23395	0.51605	0.0939499999999995			0.0973499999999987	1.05759999999999	0.5871	0.755299999999977	0.026849999999996	0.335999999999999	0.343899999999991	0.719499999999997
	3.01105	0.015349999999998	0.730250000000005		0.100499999999997	0.40325	0.231449999999999	0.186899999999998	0.3063	1.64230000000001	0.462399999999999		4.6621		0.502399999999994									1.41055	0.900299999999994	0.0660000000000025			0.771600000000003	0.2851	1.16925	2.83880000000002	1.60885	0.131100000000004	2.52540000000002	1.0878
	2.30485	0.875100000000003	0.389799999999994		0.751249999999999	0.277450000000002	0.7499	0.210150000000002	0.1126	0.210650000000001	0.58925		0.454300000000004		0.133500000000005									1.08985000000001	0.318000000000005	0.285899999999998			0.17615	0.669800000000009	0.0470500000000023	1.89049999999997	0.678249999999999	0.243949999999998	0.0315999999999974	1.88879999999999
	0.0488500000000016	0.0304500000000019	0.67615		0.191749999999999	0.661900000000003	0.113949999999999	0.451700000000002	0.0443500000000014	2.4652	0.0945499999999981		1.73909999999999		0.550249999999998									0.214849999999998	0.293999999999997	0.2121			1.39135	0.671599999999998	0.048099999999998	1.36210000000003	0.780899999999996	0.160550000000001	0.807299999999998	0.142650000000003
	0.202849999999998	0.687399999999997	0.453500000000005		0.851700000000001	0.661299999999997	0.139800000000001	0.104549999999996	0.412700000000001	0.710099999999997	0.526600000000002		0.162500000000009		0.0540999999999983									0.215350000000001	0.101849999999999	0.500250000000001			0.0384999999999991	1.2876	0.045300000000001	2.42829999999998	0.504600000000004	0.391150000000003	0.0579999999999927	3.03235000000001
	0.241900000000001	0.222450000000002	0.561599999999999		0.0185999999999993	0.848300000000002	0.5581	0.0536999999999992	0.131699999999995	0.859499999999997	0.375399999999999		0.216099999999983		3.40765									0.338850000000001	0.181650000000005	0.63955			0.454599999999999	1.1101	0.383150000000001	0.505500000000012	1.119	0.0125499999999974	3.053	2.14205
	0.118299999999991	0.502850000000002	0.560650000000003		0.0814000000000021	1.4257	0.293749999999999	0.0260499999999979	0.283050000000003	1.12585	0.553650000000001		0.375900000000001		0.198449999999994									0.646649999999994	0.0679999999999978	0.0142999999999986			0.486049999999999	0.798999999999992	0.889050000000001	0.202499999999986	0.0803500000000028	0.026449999999997	1.22540000000001	4.51774999999999
	1.18480000000001	0.349849999999996	0.435599999999994		0.511049999999997	0.574300000000001	0.295350000000003	0.528600000000004	0.90175	1.19890000000001	0.177399999999999		2.6114		0.553400000000003									1.6994	0.142249999999997	0.4116			0.402150000000006	2.643	0.315549999999998	2.65520000000001	0.983499999999999	0.636600000000001	4.66740000000002	0.849000000000004
	3.23224999999999	0.122750000000003	0.123600000000003		0.127100000000006	1.01994999999999	0.46865	0.0785499999999999	0.276150000000001	0.746299999999991	0.168099999999999		2.6748		0.0207499999999996									0.56805	1.00205	0.4602			0.381399999999999	1.50930000000001	0.0287500000000023	6.19970000000001	0.1935	1.17955	0.756299999999982	0.0922000000000054
	0.737049999999996	0.503699999999995	3.1586		1.66379999999999	2.32745	2.5694	0.10895	0.575899999999997	3.23230000000001	0.21255		1.61269999999999		1.3446									1.2798	0.0780999999999992	0.296400000000002			0.0691500000000005	0.293099999999996	0.231499999999997	0.576099999999997	0.686099999999996	0.250750000000004	4.096	0.940049999999999
	0.295750000000012	0.054549999999999	1.40605		0.11815	1.45445000000001	0.2365	0.419699999999999	0.202000000000005	0.290449999999993	0.219000000000001		1.47850000000003		1.282									0.523600000000002	0.610549999999996	1.81415			0.0364999999999966	0.928899999999999	0.11985	0.433699999999988	0.520800000000001	0.122450000000001	1.09700000000001	1.62644999999999
	0.138799999999989	0.271500000000003	0.59225		0.463750000000005	2.31295	0.77225	0.831000000000003	0.457999999999998	3.5831	0.10575		2.73299999999998		0.137450000000001									0.919199999999989	0.223000000000006	0.470400000000002			0.119500000000002	0.0504999999999995	0.719100000000005	1.04490000000001	0.93045	0.820250000000002	0.020700000000005	0.116600000000005
	0.505300000000005	1.43595	0.353899999999996		2.24865	0.906999999999997	0.860900000000001	0.673199999999994	0.120399999999997	0.768200000000007	0.0788000000000011		4.5164		0.276800000000009									1.54350000000001	0.149149999999999	0.0355999999999987			0.269099999999995	0.602500000000006	0.635449999999999	0.168399999999991	0.858649999999997	0.518099999999997	0.581400000000002	0.844200000000001
	0.0896000000000043	0.323900000000002	0.224250000000005		0.564999999999998	0.175349999999995	0.471049999999998	0.092800000000004	0.490050000000004	0.401699999999991	0.433450000000001		1.68780000000001		0.686099999999996									0.893500000000003	0.527299999999997	0.199349999999999			0.311500000000002	3.2431	0.0723500000000001		1.55955	0.597749999999998	3.63049999999998	3.2646
	0.313749999999999	1.41545	0.589999999999996		0.145299999999999	2.3554	0.431350000000002	0.451099999999997	0.0995999999999953	0.286000000000001	0.120799999999996		0.44550000000001		0.0686999999999927									0.285249999999991	0.0374499999999998	0.0948000000000029			0.137999999999998	0.967799999999997	0.0871999999999957		0.8643	0.546050000000001	1.9828	1.5958
	0.266249999999999	0.235799999999998	0.4908		0.595400000000005	0.0861000000000018	0.0983500000000035	0.021250000000002	0.304050000000004	1.53150000000001	0.548850000000002		0.326999999999998		0.658500000000004									0.846800000000002	1.14895	0.158899999999999			0.209200000000003	0.979600000000005	0.234250000000003		0.216799999999999	0.101350000000004		1.51770000000001
	0.13624999999999	2.19355	0.667700000000004		0.293199999999999	0.681150000000002	0.197899999999997	0.826749999999997	0.60145	0.822699999999998	0.58605		0.422299999999979		0.223700000000008									0.365250000000003	0.322850000000003	0.24455			0.0979000000000028	0.261699999999991	0.0771500000000032		1.33725	0.0429499999999976		2.59139999999999
	0.505200000000002	0.606050000000003	1.1158		0.6965	0.260350000000003	0.119399999999999	0.164900000000003	0.25855	1.1891	1.22935		0.461800000000011		0.0265500000000003									0.365200000000002	0.170499999999997	0.146449999999998			0.025349999999996	1.1778	0.0498499999999993		0.213349999999998	0.0578000000000003		0.783699999999996
	0.848399999999998	0.264749999999999	0.347049999999996		0.41995	1.07769999999999	1.3324	0.13485	0.302100000000003	0.581699999999998	0.207549999999998		0.631799999999998		1.0539									0.245750000000001	0.176200000000001	0.012550000000001			0.431550000000001	1.3935	0.294199999999996		0.269500000000001	1.41		0.2881
	0.828900000000004	0.0763499999999979	0.828650000000003		0.714149999999997	1.1574	0.0966500000000039	0.275399999999998	0.473399999999998	0.404499999999999	0.29665		5.26339999999999		1.27345									0.200999999999993	0.0696500000000029	0.308450000000001			0.638449999999999	4.3206	0.408099999999997		0.392049999999998	0.264250000000004		0.24560000000001
	1.38785	0.0786499999999961	0.222650000000002		0.0460999999999956	0.501350000000002	0.0888500000000008	0.0879499999999993	1.0196	0.757800000000003	0.312550000000002		0.329000000000008		0.0231500000000011									1.32155	0.110099999999996	0.679099999999998			0.182200000000002	0.852899999999991	0.285600000000002		1.5912	0.412749999999996		0.215599999999995
	0.944450000000003	0.133450000000003	0.0322999999999922		0.0421500000000066	0.5595	0.114249999999998	0.129750000000001	0.195500000000003	1.51949999999999	0.275399999999998		0.496900000000011		0.0133999999999901									0.3874	1.7948	0.304200000000002			0.178899999999999	1.32910000000001	0.0243000000000038		0.1798	0.884900000000002		0.827399999999997
	0.255200000000002	1.54195	0.601150000000004		0.294749999999993	0.102249999999998	0.407449999999997	0.470100000000002	0.141349999999996	1.0117	0.668599999999998		0.249300000000005		0.686400000000006									1.60555000000001	0.214700000000001	0.924199999999999			0.254400000000004	0.186499999999995	0.288249999999998		0.678199999999997	0.434800000000003		4.7808
	0.112499999999997	0.450800000000001	0.435450000000003		1.32735000000001	0.346900000000005	0.20185	0.0978500000000011	0.143700000000003	0.786100000000005	0.154650000000004		2.2757		0.507249999999999									1.14035	0.280500000000004	0.4511			0.489699999999999	0.763199999999998	0.548000000000002		0.988050000000001	0.0544999999999973		3.5077
	0.336749999999995	0.209800000000001	0.392099999999999		2.97895	0.0231500000000011	0.460250000000002	1.4961	0.590000000000003	0.398899999999998	0.167000000000002		5.06939999999997		0.0553500000000042									2.8587	0.234949999999998	0.231950000000001			0.175149999999995	1.56840000000001	1.54905		1.49815	0.664999999999999		2.35820000000001
	0.848150000000004	0.3172	2.42155		0.0521499999999975	0.129599999999996	0.187999999999995	0.462200000000003	0.5366	1.5137	0.135349999999995		1.5164		0.0546999999999969									0.210149999999999	0.934849999999997	0.12255			0.0998500000000036	0.182599999999979	0.274449999999995		0.0180500000000023	0.586400000000005		2.2089
	0.712999999999994	0.314450000000001	0.246700000000004		1.86535000000001	0.558450000000008	0.742750000000001	0.198599999999999	0.174199999999999	0.726699999999994	0.160900000000005		0.643799999999999		0.0789000000000044									0.239599999999996	0.376550000000002	0.0275999999999996			0.347699999999996	0.020700000000005	0.82705		0.852899999999998	0.515949999999997		1.39559999999999
	2.85755	0.586150000000004	0.171949999999995		0.483599999999996	0.427849999999992	0.506650000000001	1.10635	0.426400000000001	0.911500000000004	0.532699999999998		0.344700000000017		0.574349999999996									1.664	0.2468	0.236000000000001			0.454150000000006	3.53370000000001	0.298900000000003		0.519899999999993	0.709350000000001		2.02260000000001
	1.91165000000001	0.0128500000000003	0.13515000000001		0.113	1.13175	0.23845	0.0645999999999987	0.594749999999998	0.549099999999996	0.401800000000002		0.818999999999988		0.356300000000005									0.703249999999997	0.264200000000002	0.0106000000000002			0.101399999999998	1.08250000000001	0.301949999999998		0.409300000000002	0.800400000000003		0.652299999999997
	0.344899999999996	4.39975	1.4905		1.0624	0.926350000000014	0.278449999999999	0.228500000000004	0.0177499999999995	1.2415	0.182899999999997		3.64840000000001		0.30395									2.7316	0.151799999999994	0.152449999999998			0.611249999999998	1.7106	0.0717500000000015		0.830300000000008	0.33605		1.6729
	1.40779999999999	0.460949999999997	0.0625500000000017		0.285550000000001	0.408499999999989	0.402149999999999	0.361349999999995	0.989899999999999	0.748000000000005	0.0961500000000015		2.59649999999999		0.49369999999999									0.840900000000005	0.812600000000003	0.304600000000001			0.509149999999998	0.482199999999978	0.164450000000002		1.55874999999999	0.109849999999994		2.0003
	1.96680000000001	0.188100000000006	0.719200000000001		0.108699999999999	2.45745000000001	0.180350000000004	0.0725499999999997	0.174050000000001	0.129199999999997	0.091149999999999		0.190899999999999		1.16605000000001									0.471149999999994	0.0921000000000021	0.367149999999999			0.0336500000000015	0.764700000000005	0.9743		1.32100000000001	0.491250000000001		1.19490000000002
	0.123199999999997	0.0620499999999993	0.222200000000001		0.149500000000003	0.363949999999988	0.227600000000002	0.227800000000002	0.222949999999997	0.751199999999997	0.191299999999998		3.0112		1.88464999999999									0.0978500000000082	0.367649999999998	0.602249999999998			0.0344499999999997	0.0767000000000166	0.1663		0.361399999999989	0.0424500000000023		0.230499999999978
	0.242900000000006	0.40379999999999	2.41839999999999		0.367900000000006	0.410450000000012	0.547999999999995	0.132399999999997	1.72935	1.4915	0.142499999999998		2.8784		0.373649999999998									0.0966999999999985	0.768250000000002	0.095000000000006			1.05885	2.84459999999999	0.265749999999997		0.176349999999999	0.2273		2.5395
	1.29809999999999	0.893950000000004	0.459599999999995		0.413149999999987	4.7966	0.728100000000005	0.793550000000003	0.826700000000002	0.492400000000004	0.257100000000001		0.186900000000009		0.486000000000004									0.194699999999997	0.0666000000000011	0.6188			2.72325	1.68190000000001	0.182850000000002		1.00890000000001	0.480350000000001		0.745100000000008
	0.0950500000000005	0.175600000000003	0.1006		0.759150000000005	0.174799999999991	0.691800000000001	0.567999999999998	0.0730000000000004	0.436399999999992	0.444300000000005				0.0460999999999956									0.519099999999995	0.262299999999996	0.0169999999999959			0.18385	0.437099999999987	0.711649999999999		0.445699999999988	0.692049999999995		0.392099999999999
	0.0704000000000065	0.134950000000003	0.440600000000003		0.225200000000001	0.134500000000003	0.105849999999997	0.109450000000002	0.0891999999999982	0.681200000000004	0.0285499999999956				0.662750000000003									0.0301000000000045	0.488950000000003	1.25205			0.975400000000001	0.804400000000015	0.249099999999999		0.746850000000009	0.489350000000002		1.4776
	0.214249999999993	0.376599999999996	1.30695		0.717399999999998	2.96265000000001	0.164749999999998	0.0213499999999982	0.151350000000001	1.10590000000001	0.0817499999999996				0.139250000000004									1.1131	0.181199999999997	0.105249999999998			1.0876	1.77489999999997	0.296199999999999		0.786999999999992	0.260400000000004		4.24969999999999
	0.610200000000006	0.500799999999998	0.581000000000003		0.088949999999997	1.11949999999999	0.0298500000000033	0.20505	0.102550000000001	0.344799999999992	0.763249999999999				0.531199999999998									0.413399999999996	0.168399999999998	0.600749999999998			0.637250000000002	1.44460000000001	0.221900000000005		0.58635000000001	0.612649999999995		0.325200000000024
	1.35825	0.49145	1.18855000000001		0.902650000000008	0.992550000000009	0.991349999999997	1.01205	0.790099999999995	0.415900000000008	0.333950000000002				0.366100000000003									0.0857500000000044	0.178900000000006	0.363900000000001			2.2167	0.747100000000017	0.06935		1.3853	1.2396		0.114499999999993
	0.452650000000006	0.942700000000002	0.0150999999999897		0.874700000000004	0.421250000000001	0.159350000000003	0.310499999999998	0.273000000000003	0.956099999999992	0.504950000000001				0.133649999999989									0.155599999999993	0.0783999999999949	0.504599999999996			0.591149999999999	1.54379999999998	0.857050000000001		0.901849999999996	0.175750000000001		0.745399999999989
	1.1186	1.92455	0.626400000000004		0.140899999999988	0.0146000000000015	0.338999999999999	0.0137500000000017	0.316949999999999	0.47890000000001	0.374499999999998				0.739400000000003									0.432450000000003	0.317900000000002	0.0979000000000028			0.145600000000002	1.29570000000001	0.258199999999995		0.0314999999999941	0.440449999999998		0.671500000000009
	0.540549999999996	0.0691000000000059	0.0866500000000059		0.59405000000001	0.467749999999995	0.519799999999997	3.3447	0.0739000000000019	0.38539999999999	0.527149999999999				0.707250000000002									0.242550000000008	0.82105	0.361150000000002			1.1901	0.263599999999997	0.207300000000004		0.8262	0.221249999999998		0.854299999999995
	2.2735	0.448149999999998	0.0939499999999924		0.343999999999994	2.35225	0.9484	0.170199999999994	0.445049999999995	0.241	0.0398500000000013				0.220399999999998									0.0544499999999886	0.227000000000004	0.385649999999998			0.114600000000003	0.526800000000009	0.921099999999996		0.0526499999999999	0.126550000000002		0.960499999999996
	0.623400000000004	0.479050000000001	0.332999999999998		0.554150000000007	0.210999999999999	0.104450000000007	0.554200000000002	0.0350999999999999	0.349000000000004	0.282650000000004				0.0418499999999966									0.812550000000002	0.2577	0.0998000000000019			0.826749999999997	0.226699999999994	0.297900000000006		0.286500000000004	0.5488		2.7903
	0.506	1.62639999999999	0.145700000000005		0.5	0.247399999999999	0.661499999999997	0.639900000000004	0.720550000000003	0.243700000000004	0.18685				0.596699999999999									0.447450000000003	1.21664999999999	0.145299999999999			0.718350000000001	1.34819999999999	0.308549999999997		0.101250000000007	0.378799999999998		5.0395
	0.412499999999994	0.506400000000014	0.174049999999994		0.253149999999991	0.141649999999999	0.21555	0.611449999999998	0.574199999999998	1.11489999999999	0.143000000000001				1.50530000000001									0.0275500000000051	0.236450000000005	0.20335			0.831200000000003	1.98680000000002	0.169150000000002		0.531299999999987	0.85895		1.7243
	0.194500000000005	0.906599999999997	0.176650000000009		0.8155	0.0340500000000077	0.371299999999998	0.0521499999999975	0.0694500000000033	0.392300000000006	0.10295				0.456100000000006									1.12524999999999	0.131999999999998	0.662750000000003			0.0867000000000004	0.096100000000007	0.104500000000002		0.114050000000006	0.266500000000001		5.79070000000002
	0.511299999999991	0.494699999999995	0.581199999999996		0.770300000000006	0.777550000000005	0.404800000000002	0.335500000000003	0.55865	0.403000000000006	0.574099999999994				0.413550000000001									0.474350000000001	0.120550000000001	0.356399999999994			0.0940999999999974	1.47139999999999	0.216449999999995		1.37965	0.686350000000005		2.09459999999999
	2.79990000000001	0.0287000000000006	0.103250000000003		0.337299999999999	0.483749999999986	1.0675	0.227399999999996	0.0709000000000017	1.1357	0.101800000000004				1.15755									0.198049999999995	0.382649999999998	0.429300000000005			0.311450000000001	0.14670000000001	0.160150000000002		2.40915	0.433799999999998		2.66550000000001
	1.96679999999999	0.771900000000002	0.439999999999998		0.521199999999993	1.73540000000001	0.671250000000001	0.618650000000002	0.172149999999995	0.238200000000006	0.147500000000001				0.068950000000001									2.42020000000001	0.408999999999999	0.381599999999999			0.0784499999999966	0.633499999999998	0.192349999999998		0.854200000000006	1.67615		0.743099999999998
	0.0511000000000053	0.345050000000001	0.0281499999999966		0.0154500000000013	2.002	0.422549999999994	0.785800000000002	0.232200000000006	0.519799999999975	0.128549999999997				0.0433499999999896									1.4418	0.727000000000004	0.0147499999999994			0.7301	0.550999999999988	0.0104500000000058		3.20205	0.515650000000001		1.15770000000001
	0.117199999999997	0.3048	3.2816		0.52855000000001	1.9447	0.0369500000000045	0.0686999999999998	0.396599999999999	0.694500000000005	0.378149999999998				0.999300000000005									0.290700000000001	0.115749999999998	0.228349999999999			0.52355	1.1148	0.0731999999999999		0.181799999999996	0.668050000000001		1.84709999999998
	1.0669	1.40939999999999	2.06180000000001		0.265299999999996	1.375	0.0242999999999967	0.5929	0.245249999999999	0.933000000000021	0.257850000000005				0.905100000000005									0.370599999999996	0.460000000000001	0.473399999999998			0.121050000000004	0.0553999999999917	0.693349999999995		0.606549999999999	0.437350000000002		0.565500000000014
	0.427899999999994	0.297000000000011	0.299199999999999		0.221350000000001	0.0375999999999976	0.189350000000005	0.383249999999997	0.267699999999998	0.916999999999973	0.262599999999999				1.68114999999999									0.962499999999992	0.169599999999996	0.222950000000004			0.662050000000001	0.226500000000016	0.80865		2.67425	0.8566		3.23079999999999
	4.3617	0.440149999999989	0.748999999999995		1.26559999999999	0.832900000000009	0.0126999999999953	0.092649999999999	0.563800000000001	0.140500000000003	0.634349999999998				0.381650000000008									0.312950000000001	0.103450000000002	0.0606000000000009			0.175649999999997	3.22999999999999	0.281199999999998		1.24585	0.314250000000001		2.23150000000001
	0.319400000000002	0.264900000000011	0.0413500000000084		0.919750000000008	1.005	0.224150000000002	1.0221	0.0840000000000032	0.469099999999997	0.339550000000003				0.459199999999996									0.630100000000013	0.1126	0.288599999999995			0.227550000000001	2.21119999999999	0.39875		0.512550000000005	0.242399999999989		0.640899999999988
	0.878900000000002	1.70359999999999	0.152249999999995		0.172799999999995	0.0836000000000041	0.162399999999998	1.1542	0.724799999999995	0.492400000000004	0.627249999999997				1.1651									0.875099999999989	0.831850000000003	0.0851500000000058			0.316600000000001	0.255900000000025	0.0452500000000029		0.887500000000003	0.26955000000001		0.8553
	0.0544000000000011	0.142399999999995	0.865750000000006		0.118250000000003	3.25949999999999	0.276200000000003	0.122149999999998	0.332000000000001	0.0271000000000186	0.156550000000003				0.364050000000006									1.58240000000001	0.0167999999999964	0.325949999999999			0.788550000000001	1.62889999999999	0.29365		2.47635	1.6661		0.875
	2.5303	2.58795000000001	0.894049999999993		0.482299999999995	0.389500000000012	0.0152500000000018	0.0960999999999999	0.193249999999999	1.5712	0.501649999999998				1.0823									0.890900000000002	0.527349999999998	1.56285			0.534949999999995	0.568000000000012	0.291600000000003		0.241900000000001	0.535799999999995		1.66370000000001
	0.973500000000001	0.290899999999994	1.30670000000001		0.0117500000000064	0.500999999999991	0.0882499999999951	0.849699999999999	0.0160000000000053	1.08239999999998	1.0945				0.702299999999994									0.0642999999999887	0.446750000000002	0.0114000000000019			0.514200000000002	0.646899999999988	0.336199999999998		1.24674999999999	0.114549999999994		1.16409999999999
	2.23780000000001	0.0401000000000096	0.0227000000000004		0.630600000000001	0.561099999999996	0.484950000000005	0.3855	0.0541499999999999	0.497299999999996	0.204499999999996				0.259050000000002									0.536100000000005	0.278700000000001	0.246600000000001			0.0876000000000019	0.704299999999989	0.116250000000001		2.1966	1.0703		0.760000000000019
	1.36919999999999	1.43849999999999	0.095249999999993		0.785499999999999	0.849500000000006	0.0783500000000004	0.249299999999998	0.204299999999996	1.584	0.140900000000002				0.739750000000001									0.467700000000008	0.0700999999999965	0.563549999999999			0.114799999999995	0.586100000000016	0.501750000000001		0.288750000000007	0.102649999999997		0.115999999999985
	2.8626	0.482849999999999	0.30765000000001		1.40094999999999	0.798900000000003	0.085799999999999	0.521750000000004	0.794449999999998	0.2423	0.214300000000002				0.554950000000005									0.0258999999999929	0.336850000000005	0.7271			1.11475	1.45069999999998	0.0290999999999997		0.18419999999999	0.153700000000001
	1.0125	0.0955000000000013	0.0507999999999953		0.0680499999999995	0.388199999999998	0.117399999999996	0.708999999999996	1.24855	0.169900000000013	0.176899999999996				0.300349999999995									1.4845	0.103299999999997	0.1252			0.0292500000000047	0.337299999999999	0.102649999999997		0.169250000000005	0.362500000000011
	1.2379	1.1117	0.472300000000004		0.0234000000000094	0.416399999999996	0.109650000000002	0.0910500000000027	0.75985	0.313099999999992	0.264650000000003				0.420450000000002									0.942400000000006	0.0921500000000037	0.581199999999996			0.750499999999995	0.558000000000021	0.431750000000001		1.96115	0.0663999999999874
	1.03450000000001	0.54965	0.053149999999988		0.65809999999999	0.537400000000005	0.0353500000000011	0.207749999999997	0.389949999999999	0.689999999999998	0.621449999999996				0.724000000000004									0.139899999999997	0.406149999999997	0.180600000000005			0.650350000000003	1.6208	0.152749999999998		1.5351	0.331050000000005
	1.06709999999998	0.154100000000014	0.811050000000009		0.207000000000008	0.252899999999997	0.153300000000002	0.0611000000000033	0.684650000000005	0.314999999999998	0.837000000000003				0.2363									0.372799999999998	0.4482	0.0617499999999964			0.72625	0.71429999999998	0.0682500000000061		0.391499999999994	0.207000000000008
	1.21370000000002	0.210349999999991	0.902699999999996		0.433049999999994	0.374400000000009	0.217449999999999	1.258	0.069899999999997	0.934400000000011	0.244				0.0364499999999879									0.297200000000004	0.0155499999999975	0.733049999999999			0.0500499999999988	0.571600000000018	0.0463499999999968		0.482900000000001	2.0133
	0.924800000000005	0.572150000000008	0.0754500000000036		0.6417	0.0775999999999897	0.107949999999995	0.518649999999994	0.42015	0.338300000000004	0.213300000000004				0.19550000000001									2.10849999999999	0.0700500000000019	0.588550000000005			0.166499999999999	0.562699999999978	0.856450000000002		1.70140000000001	1.73764999999999
	0.265500000000003	0.507499999999993	0.0297999999999945		0.255650000000003	0.13300000000001	0.220400000000005	0.0186500000000009	0.12865	0.479399999999998	0.192249999999994				0.129649999999998									0.687300000000008	0.112949999999998	0.666699999999999			2.12195	1.2741	0.0615999999999985		2.45949999999999	0.429000000000002
	0.402199999999993	0.716549999999998	0.0425500000000056		0.231650000000002	0.551299999999998	0.588799999999999	0.304100000000005	1.0682	0.597000000000008	0.130850000000002				1.22924999999999									0.268699999999996	0.157200000000003	0.121299999999998			0.280050000000003	0.425000000000011	0.145600000000002		1.61020000000001	0.237949999999998
	0.291499999999985	0.0508000000000095	0.408349999999999		0.0924499999999995	1.6923	0.188899999999997	0.436749999999996	0.153350000000003	0.340499999999992	0.640250000000002				0.132600000000011									0.642499999999998	0.830750000000002	0.127700000000004			0.0142000000000024	1.61830000000001	0.500949999999996		0.540999999999997	0.0378000000000043
	0.0968000000000018	1.02379999999999	0.411150000000006		0.847999999999999	0.309599999999989	0.510550000000002	0.159849999999999	0.356349999999999	1.08590000000001	0.0576499999999953				0.32289999999999									0.694700000000012	0.1554	0.862949999999998			1.544	0.335499999999996	1.48995		0.123000000000005	0.208700000000007
	0.617199999999997	0.357249999999993	1.3026		0.584649999999996	1.9409	0.160499999999999	0.230850000000004	0.155250000000002	0.1815	0.1374				0.499700000000004									0.0207999999999942	0.299499999999995	0.828699999999998			0.0711500000000029	0.594999999999999	0.0795999999999992		0.697800000000001	0.809950000000001
	1.16640000000001	0.475450000000009	1.01299999999999		0.329300000000004	0.236800000000002	0.0540500000000037	0.1783	0.0387500000000003	0.707999999999998	0.0195000000000007				0.441249999999997									0.298699999999997	0.0760000000000005	0.251800000000003			0.206000000000003	0.534500000000008	0.126000000000005		1.46459999999999	0.335099999999997
	0.599799999999988	0.814449999999994	0.195000000000007		0.926599999999993	0.411299999999997	0.430349999999997	0.222200000000001	0.0589999999999975	0.641499999999979	0.10595				0.125799999999998									1.9297	0.277500000000003	0.0858999999999952			0.562849999999997	0.357299999999981	0.217849999999999		0.450900000000004	0.542450000000002
	0.11330000000001	0.381349999999998	0.0854999999999961		0.0625	0.43480000000001	0.567549999999997	0.554899999999996	0.886749999999999	1.24000000000001	0.350500000000004				0.311350000000004									1.12150000000001	0.452300000000001	0.159400000000005			0.597799999999992	0.375799999999998	0.216850000000001		0.3078	1.08069999999999
	1.30500000000001	0.362750000000005	0.1083		0.837600000000009	0.0349999999999966	0.555150000000005	0.171799999999998	0.0603499999999997	0.208100000000002	0.173349999999999				0.571250000000006									1.04079999999999	0.0208499999999958	0.245049999999999			1.46730000000001	0.179100000000005	0.316399999999994		0.394099999999995	0.0193000000000012
	0.50200000000001	0.100399999999993	0.777000000000001		0.400549999999996	0.421300000000002	0.2669	0.0488500000000016	0.150550000000003	0.120100000000008	0.365049999999997				0.827849999999998									1.0376	0.6813	0.217700000000001			1.04419999999999	0.0706000000000131	0.278950000000002		0.620400000000004	0.888149999999996
	1.34649999999999	0.2316	0.478149999999999		0.227050000000006	1.3879	0.0670000000000002	0.955000000000005	0.655799999999999	0.909599999999983	0.387900000000002				0.0557500000000033									0.327200000000005	0.373600000000003	0.306049999999999			0.0758500000000026	0.129599999999982	0.653500000000001		0.955200000000005	0.0786999999999978
	1.03039999999999	0.414550000000006	0.497299999999996		0.427449999999993	0.0790999999999968	0.0219499999999968	0.201099999999997	0.443899999999999	2.7413	0.0403999999999982				0.818299999999994									0.0675999999999988	0.0101000000000013	0.572299999999999			0.0375000000000085	0.0731000000000108	0.128450000000001		0.918199999999999	0.0539500000000004
	0.650599999999997	0.0808499999999981	0.74615		2.50955	0.285499999999999	0.0576000000000008	0.0829499999999968	0.181350000000002	0.196899999999999	0.0275000000000034				0.366									1.56480000000001	0.123599999999996	0.0589000000000013			0.4619		0.239550000000001		0.0249000000000024	0.312150000000003
	0.150000000000006	0.727150000000009	0.745850000000004		0.375199999999992	0.926999999999993	1.6333	0.596249999999998	0.102399999999996	0.363900000000001	0.114800000000002				0.584500000000006									1.5245	0.128700000000002	0.40175			2.88709999999999		2.1744		1.3236	0.634500000000003
	4.2106	1.0727	0.233750000000001		0.36215	2.01920000000001	0.146850000000001	0.0817499999999996	0.4465	1.61880000000002	0.231899999999996				0.207399999999993									0.630599999999987	0.119999999999997	0.424999999999997			0.45805		0.0150000000000006		1.03279999999999	0.457449999999994
	1.68430000000001	0.0202999999999918	0.875		0.370350000000002	0.83359999999999	0.203299999999999	0.0636000000000081	0.0337000000000032	0.522099999999995	0.0812000000000026				0.806700000000006									0.177500000000009	0.847750000000005	0.350999999999999			1.27815000000001		0.350099999999998		0.640699999999995	0.887000000000001
	1.0291	0.940100000000001	1.0671		1.10905	0.421800000000005	0.173349999999999	0.309200000000004	0.563000000000002	0.614800000000003	0.265299999999996				0.122									0.677499999999995	0.220999999999997	0.583800000000004			0.0946500000000015		0.484050000000003		1.2967	0.300450000000012
	1.6678	0.156700000000001	0.466800000000006		0.082800000000006	1.137	0.569050000000004	0.651799999999994	0.0773999999999973	0.716999999999985	0.310450000000003				0.611999999999995									0.32520000000001	0.644200000000005	0.308949999999996			1.03619999999999		0.602150000000002		0.212500000000006	0.213999999999999
	0.843600000000009	0.157700000000006	0.250599999999992		0.222399999999993	0.621800000000008	0.391100000000002	0.0786999999999978	0.455649999999999	0.0566000000000031	0.0186999999999955				1.24210000000001									0.477099999999993	0.159199999999998	0.230350000000001			0.406199999999998		0.269799999999997		0.513199999999998	0.239799999999988
	0.119900000000001	0.796099999999996	0.670100000000005		0.0705000000000098	0.150399999999991	1.25304999999999	0.0905999999999949	0.538350000000008	0.705299999999994	0.1021				0.41449999999999									0.836700000000008	0.0803999999999974	0.384150000000005			1.20665		0.194699999999997		0.342600000000004	0.483700000000013
	0.593299999999999	0.834500000000006	0.3232		0.187399999999997	0.691400000000016	0.781200000000005	0.57650000000001	0.163049999999998	0.0819000000000187	0.129650000000005				0.0272000000000077									0.0955999999999904	0.228399999999994	0.1372			0.433199999999999		0.467350000000003		0.0467000000000013	1.2367
	0.985399999999999	0.0636999999999972	2.1957		0.415499999999994	1.37979999999999	0.347299999999997	0.412649999999999	0.0827499999999901	0.434599999999989	0.242750000000001				0.793300000000002									2.1966	0.0326500000000038	0.165799999999997			0.16865		0.984249999999996		0.245899999999992	1.64264999999999
	0.479799999999983	0.0863999999999976	0.491		0.108100000000007	0.456799999999987	0.190649999999998	0.9726	0.254249999999999	0.414099999999991	0.0488999999999962				0.289199999999994									0.0404000000000053	0.149850000000001	0.127449999999996			0.799350000000004		0.293700000000001		1.97120000000001	0.276750000000007
	0.997500000000002	0.503900000000002	0.508399999999995		0.176500000000004	2.00630000000001	0.602800000000002	0.0662499999999966	0.176000000000002	1.97560000000001	0.0744000000000042				0.035499999999999									0.711199999999991	0.0323999999999955	0.705650000000006			0.477400000000003		0.0909499999999994		0.0274000000000001	0.0722999999999985
	2.50310000000002	0.018100000000004	0.155000000000001		0.292199999999994	0.541699999999992	0.649999999999999	0.0923999999999978	0.0685000000000002	0.212400000000002	0.381099999999996				0.0195000000000078									0.190799999999996	0.17465	0.0784499999999966			3.1644		0.0503500000000017		0.297099999999986	0.0596000000000032
	0.818299999999994	1.16709999999999	0.105699999999999		0.0764000000000067	0.0954000000000121	0.46405	0.0722999999999985	0.0173500000000075	1.0487	0.585349999999998				0.102199999999996									0.367100000000008	0.716500000000011	0.143599999999999			0.834800000000001		0.663350000000001		1.0318	0.263449999999992
	1.05289999999999	0.11330000000001	0.724100000000007		0.032999999999987	1.393	0.0810500000000047	0.335549999999998	0.2483	0.0438000000000045	1.0426				0.0622000000000043									0.672499999999999	0.373549999999995	0.0120500000000021			0.664900000000003		0.195599999999999		0.387	0.416300000000007
	0.181100000000015	0.747399999999999	0.0228000000000037		0.0581000000000103	0.113	0.89705	0.330800000000011	0.588049999999996	0.348099999999988	0.927150000000005				0.0541999999999945									0.260999999999996	0.439049999999995	0.694400000000002			0.396549999999991		0.435949999999998		0.367800000000003	0.479050000000001
	2.49549999999999	1.1383	0.763099999999994		0.9572	0.0250000000000057	0.0290999999999997	0.302799999999991	0.554000000000002	0.165099999999995	0.143699999999996				0.740099999999998									0.176900000000003	0.0385000000000133	0.142449999999997			0.250050000000002		0.153700000000008		0.300399999999996	0.0315999999999974
	2.82079999999999	0.896000000000001	1.60290000000001		0.180599999999998	0.341700000000003	0.682849999999995	0.735100000000003	0.0610499999999945	0.159600000000012	0.0350000000000037				1.00020000000001									0.121600000000001	0.0946999999999889	0.167850000000001			2.39960000000001		0.0705499999999972		0.329599999999999	0.113600000000005
	0.563199999999995	0.786299999999997	0.520699999999991		0.0660000000000025	0.0836999999999932	0.707999999999998	0.187250000000006	0.126950000000008	0.0287000000000148	0.1693				0.750899999999987									0.401600000000002	0.809700000000007	0.424199999999999			1.57055		0.168049999999994		1.2269	0.152000000000001
	2.24930000000001	0.0845999999999947	0.0396000000000072		0.4499	0.481899999999996	0.0416000000000025	1.05109999999999	1.24034999999999	1.94039999999998	0.0225999999999971				0.694200000000009									0.947600000000008	0.540149999999997	0.787849999999999			2.3616		0.221950000000007		0.0564000000000107	0.0112499999999898
	0.12360000000001	0.270700000000005	0.350399999999993		1.2719	0.0663999999999874	0.18835	1.30640000000001	0.150100000000009	1.79500000000002	0.073599999999999				0.397800000000004									0.03479999999999	0.53895	0.0141500000000008			0.251750000000001		0.934249999999992		0.99499999999999	0.0980500000000006
	0.495499999999993	0.209999999999994	0.227699999999999		0.479299999999995	0.0375000000000227	1.27200000000001	0.0728499999999883	0.137899999999988	2.69789999999998	0.256700000000002				0.377399999999994									1.14680000000001	0.0932499999999976	0.0326500000000038			0.494100000000003		0.632850000000005		0.165999999999997	0.492500000000007
	0.0169999999999959	0.650800000000004	0.40440000000001		1.08749999999999	0.973199999999991	0.582250000000002	0.201800000000006	0.0653500000000094	0.155200000000008	0.0101000000000013				0.268799999999999									0.178899999999999	0.25330000000001	0.663599999999995			0.680700000000002		0.449200000000005		1.40310000000001	0.129099999999994
	0.408199999999994	0.180099999999996	0.131799999999998		0.631600000000006	0.0420000000000016	0.769199999999998	0.992350000000002	0.0335499999999911	0.577300000000008	0.56785				0.0290999999999997									0.156499999999994	0.773949999999999	0.170100000000005			0.447199999999995		0.490349999999992		0.982900000000001	0.133700000000005
	1.56470000000002	1.33540000000001	0.901699999999991		0.3767	1.16929999999999	0.144799999999989	0.860500000000002	0.249850000000009	0.329099999999983	0.302				0.341300000000004									0.148499999999984	0.350049999999996	0.292099999999998			0.0213999999999999		0.40440000000001		0.351399999999984	0.143950000000004
	1.5163	0.184699999999992	0.229600000000005		0.0931000000000068	0.851599999999991	0.176350000000014	0.866550000000004	0.0250499999999931	0.288000000000011	0.0863499999999959				1.1379									1.1131	0.0902499999999975	0.638950000000001			0.367549999999994		0.0610499999999945		0.180599999999998	0.0696999999999974
	0.774599999999992	0.517400000000009	0.6738		0.0933999999999884	0.803400000000011	0.311399999999992	0.184049999999999	0.180850000000007	0.331800000000015	1.33415				0.9529									0.263499999999993	0.179950000000005	0.555549999999997			0.270500000000013		0.0429000000000031		0.418800000000005	0.0311499999999967
	0.681099999999987	0.551099999999991	0.691999999999993		0.201000000000008	0.355500000000006	0.705449999999999	0.825749999999999	0.186849999999993	3.59219999999999	0.153950000000002				0.795199999999994									1.23250000000002	0.29365	0.125300000000003			0.0318999999999932		0.0283999999999907		0.420500000000004	0.614699999999999
	1.83780000000002	0.131700000000009	0.0389000000000124		1.35169999999999	0.0253999999999905	0.632950000000008	0.638199999999998	0.533000000000001	0.7286	0.243549999999999				0.508399999999995									0.520199999999988	0.237749999999991	0.603049999999996			1.78305		0.200850000000003		2.13560000000001	0.0589999999999975
	2.22120000000001	0.278399999999991	0.234099999999998		0.554700000000011	0.658299999999997	1.09139999999999	0.125450000000001	0.0527500000000032	0.712600000000009	0.078400000000002				0.0664000000000016									0.183199999999999	0.754000000000005	0.131100000000004			0.590099999999993		0.0568000000000097		0.0355999999999881	0.63515000000001
	0.024799999999999	2.34490000000001	0.188999999999993		0.2333	0.329800000000006	1.32605	0.254099999999994	0.0290999999999997	0.141799999999989	0.127099999999999				0.415800000000004									0.606700000000018	0.188149999999993	0.383449999999996			1.80815000000001		0.51554999999999		0.303600000000017	0.0500499999999988
	0.617499999999978	0.0986999999999938	0.5655		0.417099999999991	0.221499999999992	0.334299999999999	0.337450000000004	0.266549999999995	0.938999999999993	0.828600000000002				0.229399999999998									0.0186999999999955	0.50200000000001	0.242450000000005			0.683849999999993		0.0885999999999996		0.539299999999997	0.281199999999998
	0.316100000000006	0.230900000000005	0.905600000000007		0.0118999999999971	1.10760000000002	0.250650000000007	0.742599999999996	0.0929000000000002	1.30410000000001	0.254899999999999				0.880700000000005									0.0555999999999983	0.0577499999999986	0.384049999999995			0.309399999999997		0.295349999999999		2.02969999999999	0.530199999999994
	1.5341	0.202699999999993	0.757099999999994		0.560400000000001	0.226699999999994	1.6061	0.614850000000004	0.0463500000000039	0.550099999999986	0.871799999999993				1.0269									0.311700000000002	0.0400499999999937	0.132350000000002			0.887950000000004		0.0405500000000103		2.02520000000001	0.789450000000002
	1.81480000000002	0.629100000000008	0.117699999999999		0.529800000000009	0.131100000000004	0.165149999999997	0.247749999999996	0.219149999999999	0.63900000000001	0.265600000000006				0.127399999999994									1.27549999999999	0.604300000000009	0.415199999999999			1.2557		0.499649999999988		0.283999999999992	0.603300000000004
	0.434100000000001	0.284099999999995	0.610700000000009		0.141099999999994	0.255799999999994	0.154499999999999	1.56790000000001	0.444299999999998	0.642600000000016	0.132199999999997				0.2149									0.354500000000002	0.6999	0.0630000000000024			0.231099999999998		0.568550000000002		0.212400000000002	0.130649999999989
	0.130799999999994	1.4182	0.415399999999991		0.484800000000007	0.568000000000012	1.46055000000001	0.352499999999992	0.369250000000008	0.640199999999993	0.184849999999997				0.0210000000000008									0.134899999999988	0.0969999999999942	0.116799999999998			1.48569999999999		0.0660000000000025		0.356400000000008	0.459950000000006
	0.270499999999998	0.678899999999999	1.0329		1.667	1.83399999999997	0.359999999999999	0.312799999999996	0.24015	1.41649999999999	0.335000000000008				0.16040000000001									0.456500000000005	0.260199999999998	0.380700000000005			2.6709		0.039749999999998		0.381999999999977	0.248149999999995
		0.706400000000002	0.144300000000001		0.512999999999991	0.0579000000000178	0.167099999999991	0.267050000000012	0.21159999999999	0.313400000000001	0.576549999999998				0.446599999999989									0.0931000000000211	0.355950000000007	0.1267			0.422399999999996		0.981400000000008		1.88160000000002	0.109300000000005
		0.828000000000003	0.155900000000003		0.475000000000009	1.4513	0.0415500000000009	0.119	0.401900000000012		0.778850000000006				0.890200000000007									3.89829999999998	0.166849999999997	0.026849999999996			0.313400000000001		0.151150000000001		0.168599999999998	0.0940499999999958
		0.387	0.302900000000008		1.1069	0.365499999999997	1.3253	0.0603499999999997	0.0407499999999885		0.193249999999992				0.881699999999995									0.497100000000017	0.270049999999998	0.126350000000002			2.1391		0.3857		0.727199999999982	0.682600000000008
		0.1494	0.310699999999997		0.8827	0.63809999999998	0.299350000000004	0.486899999999991	1.15560000000001		0.0700500000000091				0.3523									0.0309999999999775	0.262600000000006	0.0776499999999984			0.142600000000002		0.296449999999993		0.620000000000005	0.538399999999996
		0.140799999999999	0.756100000000004		0.321899999999999	0.0615000000000237	0.575500000000005	0.0437000000000012	0.189949999999996		0.966099999999997				0.0833999999999975									1.20180000000002	0.769199999999998	0.207850000000001			0.6631		0.0926000000000045		0.871800000000008	0.547600000000003
		0.486099999999993	0.0758999999999901		0.5154	1.7107	0.821550000000002	0.147850000000005	0.507999999999996		0.110849999999999				1.43790000000001									1.0855	1.0699	0.190199999999997			0.147000000000006		0.0193500000000029		0.407800000000009	0.378950000000003
		0.426400000000001	0.805900000000008		0.134500000000003	0.1952	0.749949999999998	0.75215	0.983050000000006		0.221350000000001				0.905899999999988									2.67779999999999	0.116749999999996	0.0613000000000028			0.221299999999999		0.213399999999993		0.149299999999982	0.213099999999997
		0.238799999999998	0.1755		0.488100000000003	0.656399999999991	0.0311499999999967	0.581249999999997	0.192599999999999		0.154299999999992				0.40100000000001									0.624500000000012	0.129300000000001	0.481900000000003			1.1797		0.037700000000001		0.568200000000019	2.07875
		0.360500000000002	0.21159999999999		0.145499999999998	0.186299999999989	0.167050000000003	0.391649999999999	0.267449999999997		0.250550000000004				1.3299									0.341099999999983	0.0737999999999914	0.12735			1.2933		0.240300000000005		0.254699999999986	0.678150000000002
		0.527000000000001	0.115700000000004		0.568399999999997	0.361800000000017	0.543099999999996	0.276750000000007	0.042500000000004		1.55580000000001				0.162700000000001									0.397900000000021	0.42165	0.154350000000001			0.0164999999999935		0.240899999999996		2.16890000000001	0.309699999999992
		1.3963	1.08670000000001		0.120699999999999	0.0246999999999957	0.530550000000005	0.22645	0.137100000000004		0.152850000000001				0.185999999999993									0.433499999999981	0.0566000000000031	0.0219000000000023			0.693100000000001		1.395		1.0609	0.288449999999997
		1.41030000000001	0.197799999999987		0.856499999999997	0.385199999999998	0.655149999999992	0.420899999999989	0.0925000000000011		0.372450000000001				0.284500000000008									0.7286	0.0384499999999974	0.496849999999995			2.367		0.504550000000009		0.2149	0.398100000000014
		0.595399999999998	0.212100000000007		0.126900000000006	0.17519999999999	0.167950000000005	0.237949999999998	0.498499999999993		0.263099999999994				0.177899999999994									0.4084	0.154300000000006	0.0661999999999949			1.26260000000001		0.191199999999995		0.452200000000005	0.830399999999997
		0.903700000000001	1.4263		0.0157999999999987	1.49700000000001	0.535550000000001	0.100500000000011	0.357150000000004		0.422650000000004				0.7607									1.76690000000002	0.614500000000007	0.411150000000006			1.9281		0.312849999999997		0.443399999999997	0.918300000000002
		0.122799999999998	3.91160000000001		0.234799999999993	0.801199999999994	0.343350000000001	0.500249999999994	0.768649999999994		0.603650000000002				0.551900000000003									0.132199999999983	0.191499999999991	0.194949999999992			1.14779999999999		0.197749999999999		1.47999999999999	0.2881
		0.639400000000009	0.727800000000002		0.177199999999999	0.169900000000013	0.405499999999989	0.218400000000003	0.201850000000007		0.493799999999993				0.425100000000001									0.129700000000014	0.323549999999997	0.0733000000000033			1.55070000000001		0.540599999999998		0.5488	0.7988
		1.7218	0.448899999999981		0.580700000000007	1.4563	0.0324500000000114	0.113299999999995	0.084549999999993		0.561350000000005				0.839100000000002									0.61069999999998	0.12700000000001	0.0747999999999962			3.054		0.285250000000005		0.0448000000000093	0.624099999999999
		0.204899999999981	0.204900000000009		1.2415	1.74249999999998	0.0314499999999924	0.491950000000003	0.643200000000007		0.653349999999989				0.0922999999999945									0.0272000000000219	0.107749999999996	0.268100000000004			1.81099999999999		0.478449999999995		2.1001	0.1023
		0.178600000000017	0.0355000000000132		0.0292999999999921	0.80110000000002	0.339849999999998	0.397850000000005	0.375900000000001		0.271450000000002				0.350200000000001									0.0775999999999897	0.112049999999996	0.382649999999998			1.11750000000001		0.785650000000004		0.582799999999992	0.30749999999999
		2.63239999999999	0.04819999999998		0.264800000000008	0.151099999999985	0.0355500000000006	0.644949999999994	0.095950000000002		0.728450000000009				0.43010000000001									1.80609999999999	0.166350000000008	0.497950000000003			1.30760000000001		0.450299999999999		0.164099999999991	0.490600000000001
		1.85130000000001	0.580800000000011		0.949199999999991	0.352599999999995	0.0239499999999993	0.229100000000003	0.126099999999994		0.485100000000003				2.1739									0.516400000000004	0.122949999999989	0.885649999999998			0.176999999999993		0.098399999999998		0.113	0.534599999999998
		0.308300000000003	0.470100000000002		0.262100000000004	0.1113	0.0979500000000115	0.0706500000000006	0.310550000000006		0.180849999999992				0.701399999999978									0.427900000000022	0.186300000000003	0.314000000000007			0.479099999999988		1.06925000000001		1.4248	0.302600000000012
		2.48479999999998	0.114499999999993		0.496700000000004	0.280799999999999	0.0998499999999893	0.46105	0.448149999999998		0.248649999999998				0.43780000000001									0.20829999999998	0.193150000000003	0.243899999999996			0.723100000000017		0.172999999999988		0.328300000000013	0.356899999999996
		3.55700000000002	0.460000000000008		0.388199999999998	3.23700000000002	0.400950000000009	0.423199999999994	0.302099999999996		0.0220500000000072				0.0860000000000127									0.667900000000003	0.155699999999996	0.0289499999999947			0.361499999999978		0.134800000000013		0.543299999999988	0.287800000000004
		0.197800000000001	0.153400000000005		0.473299999999995	0.294599999999974	1.2182	0.85775000000001	0.114149999999995		0.491699999999995				0.677699999999987									0.19319999999999	0.728650000000002	0.0661500000000075			0.535200000000003		0.151999999999987		3.35720000000001	0.887999999999991
		1.26859999999999	0.753199999999993		0.381900000000002	1.20140000000001	0.192049999999995	0.128199999999993	0.543450000000007		0.428250000000006				1.3613									0.532800000000009	0.378749999999997	0.204650000000001			0.410899999999998		0.58420000000001		0.265999999999991	0.0970000000000084
		2.93170000000001	0.218600000000009		0.285300000000007	0.559600000000017	0.627050000000011	0.0367499999999978	0.173649999999995		0.269199999999998				0.211099999999988									0.632599999999997	0.116050000000001	0.0855499999999978			0.163100000000014		1.40089999999999		0.0998000000000161	0.193399999999997
		0.148300000000006	0.136899999999997		0.663199999999989	0.0669999999999789	0.474599999999995	0.252200000000002	0.46305000000001		0.405599999999993				0.302199999999999									1.24200000000002	0.0812500000000114	0.248450000000005			1.66849999999999		0.383700000000005		1.17189999999999	0.614099999999993
		0.284199999999998	0.115700000000004		0.0991000000000071	0.940700000000021	0.0768999999999949	1.49980000000001	0.256799999999998		0.254750000000001				0.398300000000006									1.01589999999999	0.0836499999999916	0.330699999999993			0.227000000000004		0.416550000000001		0.32759999999999	0.226399999999998
		0.0880999999999972	0.170199999999994		0.202500000000001	0.654699999999991	0.0916500000000013	0.172699999999992	1.7825		0.258949999999999				0.309500000000014									0.578300000000013	0.157200000000003	0.0369500000000045			0.80080000000001		1.0382		0.315400000000011	0.185900000000004
		0.24799999999999	0.281499999999994		0.638600000000011	0.321300000000008	0.416550000000001	0.0160000000000053	0.380499999999998		0.1751				0.199299999999994									0.0138999999999783	0.180499999999995	0.128799999999998			0.199299999999994		0.0627499999999941		0.177799999999991	0.567800000000005
		1.08920000000001	1.71080000000001		0.0714999999999861	0.531800000000004	0.360250000000008	0.154600000000002	0.571100000000001		0.496750000000006				0.0489000000000033									0.250900000000001	1.11005	0.791399999999996			0.913399999999996		0.127049999999997		0.33880000000002	0.571799999999996
		2.31180000000001	0.982499999999988		0.496900000000011	0.273399999999981	0.167449999999988	0.765799999999999	0.720500000000001		0.275350000000003				0.490000000000009									0.108599999999996	0.551900000000003	0.2928			0.632200000000012		0.258899999999997		0.273399999999981	0.015900000000002
		0.653999999999996	0.694800000000015		0.95259999999999	0.373000000000019	0.170200000000008	0.661999999999992	1.01134999999999		0.422449999999998				0.149199999999979									1.53540000000001	0.981650000000002	0.163449999999997			0.651499999999999		0.935050000000004		0.279300000000006	0.551999999999993
		0.4726	0.0798999999999808		0.757100000000008	0.879999999999996	0.111099999999993	0.18235	0.248050000000006		0.63655				0.182500000000005									0.227499999999992	0.289549999999991	0.219000000000008			0.953399999999988		0.169849999999997		0.340800000000002	0.0545000000000044
		0.493200000000002	0.578800000000001		0.0343000000000018	0.96629999999999	0.128650000000007	0.770800000000008	0.584049999999991		0.411050000000003				0.170800000000014									0.448100000000011	0.418600000000012	0.064399999999992			0.0878999999999905		0.395050000000012		0.505300000000005	0.0435999999999979
		0.710199999999986	0.102400000000017		0.437399999999997	0.566499999999991	0.204549999999998	0.165649999999999	2.3429		0.122900000000001				0.780999999999978									0.328399999999988	0.0314999999999941	0.423650000000009			2.86610000000002		1.52229999999999		0.376299999999986	0.216700000000003
		1.27260000000001	1.03		1.06899999999999	0.81310000000002	0.133799999999994	0.0528499999999923	0.0812999999999988		0.474849999999989				0.844300000000004									0.247200000000021	0.11215	0.107199999999992			1.4075		0.114050000000006		0.425399999999996	0.174700000000001
		0.145199999999988	3.29049999999998		0.391999999999996	0.893000000000001	0.118700000000004	0.104350000000011	1.53330000000001		0.69380000000001				0.214500000000015									0.533699999999982	0.0977000000000032	0.397199999999998			0.150399999999991		0.0152499999999947		0.0980000000000132	0.176699999999997
		2.61520000000002	0.658600000000007		0.176400000000001	2.19759999999999	0.616249999999994	0.617999999999995	0.421149999999997		0.0971499999999992				0.0739999999999839									0.0103000000000009	0.181100000000001	0.301050000000004			0.558400000000006		0.392100000000013		0.0869999999999891	2.06360000000001
		1.3784	0.0550000000000068		0.705200000000019	1.9119	0.247450000000001	0.048649999999995	0.0514500000000027		0.402999999999992				0.140500000000003									0.644599999999997	0.168549999999996	0.346950000000007			0.201699999999988		0.468049999999991		0.268300000000011	0.109899999999996
		0.602900000000005	0.0781000000000063		0.258999999999986		0.192150000000012	0.483000000000004	0.303799999999995		0.273750000000007				0.102400000000017									1.16230000000002	0.355350000000001	0.0441500000000019			0.795900000000017		0.251750000000001		0.232599999999991	0.688100000000006
		0.0728000000000009	0.8202		0.331800000000015		0.142499999999998	0.0198000000000036	0.379649999999998		0.210999999999999				0.0143999999999949									1.3152	0.0375999999999976	0.10615			0.0694000000000017		0.445599999999999		0.123999999999995	0.316699999999997
		1.28109999999998	1.60049999999998		0.958799999999997		0.327699999999993	0.183849999999993	0.219949999999997		0.0908000000000016				0.131599999999992									0.0917999999999779	0.564000000000007	0.250149999999991			0.070399999999978		1.306		0.0307000000000244	0.116699999999994
		0.0423000000000116	0.166899999999998		0.347700000000003		0.161450000000002	0.479950000000002	0.0965500000000077		0.355249999999998				0.0626000000000033									0.161500000000018	0.911699999999996	0.0919999999999988			1.57810000000001		0.450500000000005		0.0523999999999774	0.177499999999995
		0.26939999999999	0.231900000000024		0.373199999999997		0.328199999999995	0.0807499999999948	0.784999999999997		0.338700000000003				0.184499999999986									0.283999999999992	0.0178499999999957	0.147600000000011			0.725700000000018		0.0261500000000012		0.0711000000000013	0.70150000000001
		2.39750000000001	0.577100000000002		0.27109999999999		0.801100000000005	0.812550000000002	0.0633499999999998		0.129049999999992				1.24210000000002									0.492800000000017	0.0251999999999981	0.258449999999996			1.27509999999998		0.855000000000004		0.227900000000005	0.946299999999994
		1.2484	0.193299999999994		0.0605999999999938		1.52804999999999	0.808250000000001	0.494699999999995		0.211100000000002				0.278899999999993									0.973599999999976	0.208150000000003	0.164249999999996			0.853400000000022		0.177399999999992		0.217000000000013	1.74720000000001
		2.02850000000001	0.0726999999999975		0.0768999999999949		0.24815000000001	0.20365000000001	0.674500000000009		0.617599999999996				0.0200000000000102									0.896800000000013	0.0251999999999981	0.498100000000008			0.658899999999989		0.201750000000004		0.103799999999978	0.0400999999999954
		1.02849999999998	0.202699999999993		0.2834		0.3904	0.300399999999996	0.585349999999991		0.0478000000000094				0.174199999999985									0.207099999999997	0.183400000000006	0.242649999999998			0.11699999999999		0.349850000000004		0.182900000000018	0.601100000000002
		0.176800000000014	0.632300000000015		0.765900000000016		1.19624999999999	0.0264999999999986	0.24345000000001		0.38539999999999				0.0892000000000053									0.181900000000013	0.883099999999999	0.0167000000000002			2.26310000000001		0.423449999999988		0.0619999999999834	0.310599999999994
		0.674199999999985	0.235299999999995		0.128199999999993		0.448900000000009	1.05069999999999	0.443249999999992		0.395250000000004				0.277500000000003									0.0146000000000015	0.236499999999992	0.0712999999999937			1.08349999999999		0.749200000000002		0.195700000000016	0.781300000000002
		0.715100000000007	0.50539999999998		0.0801000000000158		0.0166499999999985	0.2834	0.966750000000005		0.604150000000004				0.300600000000003									0.720399999999984	0.336600000000004	0.346249999999998			1.2141		1.17815		0.299299999999988	0.207000000000008
		0.391700000000014	0.177000000000021		0.453800000000001		0.332750000000004	0.0511000000000053	0.511650000000003		0.469099999999997				0.375900000000001									0.323599999999999	0.140150000000006	0.143450000000001			0.58280000000002		0.0878000000000014		0.0137	0.148699999999991
		0.439799999999991	1.5171		0.170799999999986		0.279749999999993	0.425300000000007	1.23569999999999		0.104050000000001				0.288399999999996									0.555800000000005	0.495750000000001	0.163399999999996			0.117999999999995		1.16200000000001		0.0305999999999926	0.329300000000004
		0.38900000000001	0.360899999999987		1.1259		0.463099999999997	0.133299999999991	0.185050000000004		0.114999999999995				0.187299999999993									0.337199999999996	0.0567999999999955	0.0556000000000125			2.38819999999998		0.659949999999995		0.921800000000019	0.950500000000005
		2.17689999999999	1.92410000000001		0.405499999999989		0.155050000000003	0.0892000000000053	0.0293499999999938		0.2881				0.332799999999992									0.377600000000001	0.360399999999999	0.202950000000001			0.89070000000001		0.19735		0.120099999999979	0.191999999999993
		0.056999999999988	0.209100000000007		1.39970000000002		0.0984499999999997	0.187399999999997	0.648800000000009		0.139200000000002				0.0213999999999999									0.0387000000000057	0.137200000000007	0.122949999999989			0.836199999999991		0.859949999999998		0.0222000000000264	0.0502000000000038
		1.28740000000002	1.45999999999998		0.0447999999999809		0.0477500000000077	0.323099999999997	0.134249999999994		0.205300000000008				0.55680000000001									0.752199999999988	0.179249999999996	0.0272000000000077			0.628500000000003		0.0258500000000055		0.100799999999992	1.84349999999999
		0.294899999999984	1.40530000000001		0.0879999999999939		0.120999999999995	0.983699999999999	1.5874		0.223349999999996				0.0232000000000028									0.472100000000012	0.244100000000003	0.321849999999998			1.26000000000002		0.163849999999997		0.0426999999999964	0.303300000000007
		0.117999999999995	1.4615		0.505099999999999		0.149500000000003	0.36290000000001	0.150099999999995		0.235399999999999				0.336199999999991									0.988499999999988	0.5822	0.0446000000000026			0.267599999999987		0.433549999999997		0.139600000000002	0.522599999999997
		1.46280000000002	0.232799999999997		0.102700000000027		0.156499999999994	0.22059999999999	0.0988000000000113		0.160449999999997				0.197900000000004									0.667300000000012	0.521199999999993	0.485349999999997			0.946699999999993		0.25115000000001		0.370200000000011	1.0185
		1.4135	0.335900000000009		0.347099999999983		0.0339000000000027	0.256399999999999	0.0179999999999865		0.884749999999997				0.634199999999993									0.807099999999991	0.104100000000003	0.178100000000001			1.49460000000002		0.507849999999991		0.086199999999991	0.029200000000003
		0.388199999999983	0.780599999999993		0.248500000000007		0.0885999999999996	0.0686000000000036	0.317400000000006		0.240900000000011				0.0892000000000053									0.0454000000000008	0.0635999999999939	0.146050000000002			0.383299999999991		0.273650000000004		0.162999999999983	0.176999999999993
		0.275400000000019	0.414600000000007		0.0276000000000067		0.0271999999999935	0.316500000000005	0.151899999999998		0.172799999999995				0.127399999999994									1.4385	0.172049999999999	0.0908999999999907			2.2644		0.288749999999993		0.079400000000021	0.221699999999998
		0.154599999999988	0.197999999999979		0.41549999999998		0.523150000000001	0.0148999999999972	0.5732		0.387699999999995				0.2868									0.956500000000006	0.772950000000009	0.335000000000008			1.91		0.0352500000000049		0.237200000000001	0.442700000000002
		1.34280000000001	0.416500000000013		0.292699999999996		0.606949999999998	0.587500000000006	0.343600000000009		0.981400000000008				0.108400000000017										0.0838499999999982	0.105699999999999			0.520100000000014		0.550799999999995		0.0630999999999915	0.505400000000009
			2.30009999999999		0.268600000000021		0.406850000000006	0.201299999999989	0.891499999999994		0.483399999999989				0.901299999999992										0.0829499999999968	0.524450000000002			0.245099999999979		0.812750000000008		0.398799999999994	0.511899999999997
			0.913100000000014		0.307699999999983		0.400400000000005	0.385100000000008	0.0679999999999978		0.32650000000001				0.729899999999986										0.277150000000006	0.120049999999992			0.310900000000004		0.177499999999995		0.220300000000009	0.224099999999993
			0.177400000000006		0.820700000000016		0.406700000000001	0.0876999999999981	1.3317		0.163150000000002				0.312200000000018										0.139849999999996	0.252400000000009			2.21280000000002		0.3352		0.0476999999999919	0.80510000000001
			0.0285999999999831		0.557599999999979		0.139199999999988	0.041799999999995	0.265300000000011		0.976749999999996				0.460099999999983										0.167050000000003	0.379499999999993			0.844400000000007		0.500799999999998		0.186499999999995	0.215999999999994
			3.08420000000001		0.736200000000025		0.0445000000000135	0.343800000000002	0.266499999999994		0.2376				2.16680000000002										0.656199999999998	0.029350000000008			0.108399999999989		0.205800000000011		0.105000000000018	0.133600000000001
			0.522999999999996		0.285699999999991		0.259949999999989	0.769000000000006	0.403700000000001		0.247699999999995				0.151299999999992										0.473600000000005	0.22144999999999			0.117699999999985		0.129799999999989		0.0167999999999893	1.0309
			0.125900000000001		0.389199999999988		0.219500000000011	0.460799999999992	0.0708999999999946		0.555500000000009				0.638900000000007										0.453299999999999	0.285850000000011			0.710000000000008		0.289500000000004		0.31110000000001	0.231499999999983
			0.478199999999987		0.158600000000007		0.6374	0.152200000000008	0.0311999999999983		0.24154999999999				0.290300000000002										0.0902499999999975	0.0943999999999932			1.24940000000001		2.6602		0.242799999999988	0.66640000000001
			0.940300000000008		0.164999999999992		0.0128999999999877	1.1867	0.320900000000009		0.556850000000011				0.349099999999993										0.0545999999999935	0.0559499999999957			0.655300000000011		1.7608		0.100699999999989	0.841499999999996
			0.836100000000016		0.055800000000005		0.228000000000009	0.013300000000001	0.240499999999997		0.945949999999996				0.174700000000001										0.49645000000001	0.458300000000008			1.31789999999998		2.4833		0.286100000000005	0.865499999999997
			0.621799999999979		0.482900000000001		0.181299999999993	0.457999999999998	0.0300000000000011		0.536549999999991				2.58099999999999										0.0949499999999972	0.127549999999999			1.01600000000002		0.334599999999995		0.015500000000003	0.0795999999999992
			0.27030000000002		0.0870000000000175		0.13900000000001	0.84559999999999	0.168300000000002		0.423500000000004				1.27340000000001										0.176949999999991	0.29665			1.43359999999998		0.270300000000006		0.157299999999992	0.527500000000003
			0.0109999999999957		1.0881		0.150099999999995	0.0773999999999973	0.857500000000002		1.23875				1.8792										0.0195000000000078	0.0276999999999958			0.739100000000008		0.208399999999997		0.0156000000000063	1.15780000000001
			1.19710000000001		0.753999999999991		0.0293999999999954	1.24260000000001	0.0134999999999934		0.277150000000006				0.116199999999992										0.286749999999998	0.196550000000002					0.634099999999989		0.479600000000005	0.277999999999992
			0.86669999999998		1.00389999999999		0.0499999999999972	0.113299999999995	0.150700000000001		0.855199999999996				0.0992999999999995										0.147099999999995	0.186899999999994					0.505800000000008		0.0749999999999886	0.257200000000012
			0.288100000000014		0.0465000000000089		0.76700000000001	0.220799999999997	0.0379000000000076		1.08165000000001				0.278400000000005										0.7988	0.124549999999999					0.837299999999999		0.141700000000014	0.114499999999993
			0.556899999999985		0.483599999999996		1.1758	0.738500000000002	0.355899999999991		0.525449999999992				0.317900000000009										0.0889500000000112	0.488900000000001					0.469300000000004		0.18889999999999	0.473000000000013
			0.467000000000013		0.243500000000012		0.101299999999995	0.0165000000000077	0.624300000000005		0.337199999999996				0.470499999999987										0.0480999999999909	0.191800000000001					0.413699999999992		0.194500000000005	0.652500000000003
			0.102100000000007		0.638499999999993		0.16510000000001	0.135300000000001	0.0842999999999989		0.122100000000003				0.478700000000003										0.447800000000001	0.113550000000004					0.607100000000003		0.389800000000008	0.136499999999984
			1.02459999999999		0.262699999999995		0.1721	0.343199999999996	0.180300000000003		0.457599999999999				0.139100000000013										0.640349999999998	0.131050000000002					0.370599999999996		0.31450000000001	0.151299999999992
			0.219899999999996		0.231799999999993		0.304900000000004	0.253500000000003	0.157600000000002		0.176100000000005				0.88039999999998										0.855100000000007	0.212950000000006					0.470100000000002		0.161599999999993	0.56910000000002
			1.33529999999999		0.233900000000006		0.0330999999999904	0.831099999999992	0.39439999999999		0.280599999999993				0.1601										0.0726999999999975	0.0583499999999901					0.834000000000003		0.098700000000008	0.180799999999977
			0.312700000000007		0.267799999999994		0.326900000000009	0.0350999999999999	0.221000000000004		0.214300000000009				0.541300000000007										0.102699999999999	0.34620000000001					0.864900000000006		0.187399999999997	0.32080000000002
			1.79080000000002		0.0854000000000212		0.0853999999999928	0.34490000000001	0.564899999999994		0.0148999999999972				0.646299999999997										0.0507000000000062	0.0713499999999954					0.21629999999999		0.254599999999982	0.4803
			0.432199999999995		0.225399999999979		0.629500000000007	0.59129999999999	0.561000000000007		0.196399999999997				0.352100000000007										0.046999999999997	0.245750000000001					1.16810000000001		0.126400000000018	0.663099999999986
			0.420899999999989		0.133400000000023		0.122799999999998	0.0781000000000063	0.637199999999993		0.122500000000002				0.956099999999992										0.122299999999996	0.236449999999991					0.146299999999997		0.165399999999977	0.0711000000000013
			0.403999999999996		0.600799999999993		0.159899999999993	0.304299999999998	0.196300000000008		0.109200000000001				0.0245999999999924										0.585900000000009	0.217850000000013					0.0810000000000031		0.0367999999999995	0.294800000000009
					0.0880999999999972		0.448300000000003	0.509200000000007	0.281400000000005		0.232900000000001				0.236000000000018										0.325799999999987	0.0692999999999984					0.521000000000001		0.571300000000008	0.365900000000011
					0.201099999999997		0.0879999999999939	0.059899999999999	0.489899999999992		0.454700000000003				0.269599999999997										0.294300000000007	0.245899999999992					0.149599999999992		0.162300000000016	0.281799999999976
					0.0502999999999929		0.171900000000008	0.194999999999993	0.923000000000002		0.0720000000000027				0.0951000000000022										0.165899999999994	0.213800000000006					2.5326		0.144899999999979	0.145800000000008
					0.232300000000009		0.0944999999999965	0.7179	0.769099999999995		0.740599999999986				1.63939999999999										1.1366	0.607349999999997					0.185599999999994		0.1995	0.0212999999999965
					0.589400000000012		0.316299999999998	0.0114999999999981	0.0255000000000081		0.0764000000000067				1.36770000000001										0.128100000000003	0.132249999999999					0.159400000000005		0.155000000000001	0.923000000000002
					0.148099999999999		0.140000000000001	0.1036	0.953199999999995		0.757400000000004				0.364999999999981										0.478400000000008	0.022350000000003					0.266100000000009		0.0108000000000175	0.432099999999991
					0.126899999999978		0.0498000000000047	0.349699999999999	0.767499999999998		0.3399				0.203699999999998										0.109899999999996	0.185549999999992					0.609899999999996		0.0683999999999969	1.71480000000003
					0.664800000000014		0.410899999999998	0.442999999999998	0.252099999999999		0.858499999999992				1.23860000000002										0.617099999999994	0.1845					1.46769999999999		0.124400000000009	0.204700000000003
					0.0752999999999986		0.645099999999999	0.0745000000000005	0.295500000000004		0.203100000000006				0.33329999999998										0.10690000000001	0.437250000000006					2.0359		0.325199999999995	0.218399999999974
					0.0775999999999897		0.381699999999995	0.2102	0.186000000000007		0.377099999999999				0.231900000000024										0.111399999999989	0.212800000000001					0.358100000000007		0.114399999999989	0.475300000000004
					0.138100000000009		0.405300000000011	0.258400000000009	0.335099999999997		0.538399999999996				0.548699999999997										0.0337999999999994	0.057699999999997					1.68639999999999		0.182199999999995	0.143100000000004
					1.56810000000002		0.0261999999999887	0.077699999999993	0.263999999999996		0.330500000000001				0.174399999999991										1.04780000000001	0.138000000000005					0.133700000000005		0.307299999999998	0.109499999999997
					0.200699999999983		0.0601000000000056	0.628399999999999	0.346199999999996		0.177099999999996				1.0926										0.359799999999993	0.078000000000003					0.146600000000007		0.115900000000011	0.200900000000019
					0.296999999999997		0.673100000000005	0.385199999999998	0.246099999999998		0.6387				0.0826999999999885										0.312300000000008	0.233349999999987					0.152499999999989		0.170799999999986	0.627799999999979
					0.52940000000001		0.0715000000000003	0.409800000000004	0.237000000000009		0.243900000000011				0.315400000000011										0.416899999999998	0.0418500000000108					0.0490000000000066		0.0404000000000053	0.0814000000000021
					0.218699999999984		0.875099999999989	0.0497000000000014	0.420900000000003		1.2346				0.903999999999996										0.101399999999998	0.0698000000000008					0.817799999999991		0.0757000000000119	0.553300000000007
					0.357300000000009		0.0290999999999997	0.617800000000003	0.447299999999999		0.357399999999998				0.587099999999992										0.0108000000000033	0.374799999999993					1.05010000000001		0.0544999999999902	0.499300000000005
					0.506500000000017		0.29740000000001	0.177499999999995	0.0698000000000008		0.653999999999996				0.551900000000018										0.723500000000001	0.410499999999999					0.178499999999985		0.0855999999999995	0.366799999999984
					0.0132999999999868		0.354500000000002	0.0233000000000061	0.196599999999989		0.0485000000000042				0.160499999999985										0.120999999999995	0.183000000000007					0.840100000000007		0.0257000000000005	0.830900000000014
					0.555399999999992		1.06999999999999	0.0940999999999974	0.59620000000001		0.235900000000001				0.171999999999997										0.0738999999999948	0.34729999999999					0.717700000000008		0.0467000000000155	0.15440000000001
					0.441400000000016		0.193799999999996	0.967500000000001	0.0799999999999983		0.196899999999999				0.251800000000003										0.288700000000006	0.0286000000000115					0.521500000000003		0.0880999999999972	0.772999999999996
					0.767200000000003		0.63430000000001	0.591999999999999	0.12469999999999		0.361099999999993				0.213999999999999										0.259299999999996	0.0215999999999923					0.945799999999991		0.111899999999991	0.507599999999997
					0.129599999999982		0.748499999999993	0.0437000000000012	0.0919000000000096		0.1858				1.39320000000001										0.579400000000007	0.248800000000003					1.67019999999999		0.138300000000015	0.583799999999997
					0.431399999999996		0.403300000000002	2.29389999999999	0.0279999999999916		0.411299999999997				1.66589999999999										0.268900000000002	0.0247499999999974					0.27000000000001		0.301599999999979	0.081799999999987
					0.256400000000014		0.611400000000003	0.229200000000006	0.0468000000000046		0.438700000000011				1.84700000000001										0.0130999999999943	0.537400000000005					0.545099999999991		0.285899999999998	0.464800000000025
					0.470100000000002		0.0857000000000028	0.272999999999996	0.132400000000004		0.2453				1.17939999999999										0.638499999999993	0.313549999999992					0.567800000000005		0.265299999999996	1.12079999999997
					0.309699999999992		0.093599999999995	1.1159	0.153199999999998		0.0565999999999889														0.3994	0.0572999999999979					0.612200000000001		0.143799999999999	0.525100000000009
					0.211800000000011		0.073599999999999	0.0968000000000018	0.489999999999995		0.527799999999999														0.8386	0.37115					0.211899999999986		0.0222000000000264	0.635199999999998
					0.719899999999996		0.216700000000003	0.251500000000007	0.2714		0.4208														0.0600000000000023	0.205650000000006					1.29270000000002		0.0701999999999998	0.134100000000018
					0.265899999999988		0.155299999999997	0.105400000000003	0.412400000000005		0.892800000000008														0.0339000000000027	0.0130000000000052					0.133899999999983		0.265499999999975	0.150899999999979
					1.2936		2.9198	0.059599999999989	0.330799999999996		0.162300000000002														0.266300000000001	0.344249999999988					0.47399999999999			0.184200000000004
					0.0126000000000204		0.617400000000004	0.877900000000011	0.440600000000003		0.162300000000002														0.447800000000001	0.510000000000005					0.365900000000011			0.875400000000013
					0.33189999999999		0.122299999999996	2.32909999999998	0.0442000000000036		0.628899999999987														0.255300000000005	0.578199999999995					0.378399999999999			0.182899999999989
					0.0432999999999879		0.106500000000011	0.235600000000005	0.511299999999991		0.0215000000000032														0.383399999999995	0.394800000000004					0.506599999999992			0.601400000000012
					0.0284000000000049		0.0545999999999935	0.81310000000002	0.198900000000009		0.249600000000001														0.0759999999999934	0.0119499999999988					0.0772000000000048			0.180099999999982
					0.261300000000006		0.0985000000000014	1.04469999999998	0.58489999999999		0.964700000000008														0.330800000000011	0.309400000000011					0.244500000000016			0.170199999999994
					0.0673999999999921		0.172299999999993	0.133499999999998	1.1397		0.346799999999988														0.0874999999999915	0.377949999999998					0.179699999999997			0.236400000000003
					0.466200000000015		0.0847000000000122	0.186300000000017	0.475899999999996		0.118700000000004														0.364400000000003	0.125900000000001					0.176099999999991			0.241399999999999
					0.126000000000005		0.395499999999998	0.161100000000005	0.549000000000007		0.165700000000001														0.377200000000002	0.0293499999999938					0.281700000000001			0.560000000000002
					0.039999999999992		0.552799999999991	0.144899999999979	0.757899999999992		0.469800000000006														0.449399999999997	0.0421000000000049					0.0149000000000115			0.0532000000000039
					0.966100000000012		0.065400000000011	0.0465000000000089	0.0320999999999998		0.173999999999992														0.0728000000000009	0.171250000000001					0.722899999999981			0.444999999999993
					1.19919999999999		0.0452999999999975	0.672300000000007	0.154000000000011		0.220100000000002														0.194299999999998	0.417999999999992					0.335599999999999			0.0369000000000028
					0.450199999999995		0.376800000000003	0.499099999999999	0.318799999999996		0.132599999999997														0.1113	0.135850000000005					0.0980000000000132			0.182000000000016
					0.119499999999988		0.166199999999989	0.290400000000005	0.168899999999994		0.100000000000009														0.647300000000001	0.0263999999999953					0.846800000000002			0.950999999999993
					0.434700000000021		0.334699999999998	0.344099999999997	1.2182		0.185599999999994														1.05200000000001	0.0681500000000028					0.181299999999993			0.212500000000006
					0.2791		0.1233	0.645800000000008	0.20150000000001		0.243600000000001														0.9071	0.239800000000002					0.671600000000012			0.136499999999984
					0.556999999999988		0.235500000000002	0.623199999999997	0.208200000000005		0.497299999999996														0.238	0.618099999999998					0.298399999999987			0.137900000000002
					0.151499999999999		0.0795999999999992	0.825099999999992	0.1952		0.757300000000001														0.152699999999996	0.0774499999999989					0.5154			0.0932999999999993
					0.12560000000002		0.153100000000009	1.25190000000001	0.429699999999997		0.203100000000006														0.440600000000003	0.0101999999999975					1.19919999999999			0.5625
					0.314899999999994		0.896900000000002	0.638599999999997	0.217999999999989		0.517799999999994														0.372599999999991	0.110299999999995					0.948400000000021			1.30110000000002
					0.273599999999988		0.0467999999999904	0.340299999999985	0.6327		0.0444000000000102														0.0832000000000051	0.307750000000013					0.135699999999986			0.175699999999978
					0.937299999999993		0.100200000000001	0.695600000000013	0.288600000000002		1.30409999999999														0.0896999999999935	0.192799999999991					0.767099999999999			0.106700000000018
					0.174900000000008		0.602000000000004	0.768499999999989	0.344600000000014		0.462400000000002														0.152000000000001	0.195149999999998					0.444800000000015			0.0519999999999925
					0.497800000000012		0.105900000000005	0.469099999999997	0.709900000000005		0.415300000000002														0.1023	0.29025					1.21969999999999			0.644300000000015
					0.0996999999999844		0.068799999999996	0.047300000000007	0.121499999999998		0.0797000000000026														0.106700000000004	0.0657000000000068					2.00489999999999			1.0059
					0.462199999999996		0.369699999999995	0.297500000000014	0.18549999999999		1.238														0.098700000000008	0.317049999999995					0.230800000000016			0.217500000000001
					0.193100000000015		0.0899000000000001	0.395199999999988	0.127800000000008		0.398600000000002														0.290499999999994	0.167400000000001					0.373599999999982			0.842699999999979
					0.878299999999996		0.465800000000002	0.517400000000009	0.185000000000002		0.878299999999996														0.268799999999999	0.566249999999997					0.561600000000027			0.890299999999996
					0.347399999999993		0.132500000000007	0.207499999999982	0.0645999999999845		0.343500000000006														0.165000000000006	0.239400000000003					1.04739999999998			0.173100000000005
					0.305700000000002		0.0193999999999903	0.356500000000011	0.170999999999992		0.499299999999991														0.024799999999999	0.108550000000008					0.191100000000006			0.784500000000008
					0.528300000000002		0.169300000000007	0.127299999999991	0.0156000000000063		0.730100000000007														0.665599999999998	0.0369999999999919					0.0406999999999869			0.463599999999985
					0.450199999999995		0.0608000000000004	0.324700000000007	0.0366999999999962		0.355399999999989														0.1982	0.0947500000000048					0.250200000000007			0.294499999999999
					0.243200000000002		0.932299999999998	1.33799999999999	0.327700000000021		0.162800000000004														0.215999999999994	0.446600000000004					0.114699999999999			0.130900000000025
					0.82820000000001		0.492499999999993	0.203300000000013	0.134399999999999		0.705700000000007														0.296700000000001	0.445349999999991					0.309600000000017			0.0975999999999999
					1.13229999999999		0.578500000000005	0.0646999999999878	0.0849999999999795		0.661100000000005														0.386800000000008	0.0432500000000005					0.21459999999999			0.56389999999999
					0.165600000000012		0.683199999999999	1.88900000000001	0.207000000000022		0.19289999999998														1.0633	0.492500000000007					0.0380999999999858			0.793399999999991
					0.478800000000007		0.226400000000012	0.100799999999992	0.235599999999977		0.0242000000000076														0.2928	0.0844499999999897					0.435100000000006			0.0897000000000219
					0.464799999999997		0.598500000000001	0.394900000000007	0.13930000000002		0.601599999999991														0.688699999999997	0.0600000000000023					0.206400000000002			0.421299999999974
							0.207899999999995	0.534899999999993	0.222999999999985		0.0906999999999982														0.431299999999993	0.131250000000009					1.62389999999999			0.236000000000018
							0.125199999999978	0.146500000000003	0.096100000000007		0.262														0.0327000000000055	0.0118999999999971					1.21460000000002			0.373400000000004
							0.075300000000027	0.142500000000013	0.040300000000002		0.305500000000023														0.443899999999999	0.160250000000005					0.317199999999986			0.316199999999981
							0.111599999999981	1.6591	0.0606999999999971		0.157499999999999														0.0506000000000029	0.0566499999999905					0.340000000000003			0.135400000000004
							0.767500000000013	0.966899999999981	0.138599999999997		0.489099999999979														0.325900000000004	0.374800000000008					0.226699999999994			0.814899999999994
							0.12439999999998	0.761600000000016	0.235299999999995		0.4786														1.21589999999999	0.0352999999999923					0.110500000000002			0.387400000000014
							0.0446000000000026	0.0404000000000053	0.394200000000012		1.72480000000002														0.417400000000001	0.235650000000007					0.227900000000005			1.0401
							0.453900000000004	0.580799999999982	0.138800000000003		0.686999999999983														0.461200000000005	0.31519999999999					0.233300000000014			0.268900000000002
							0.185599999999994	0.503700000000009	0.0566000000000031		0.256100000000004														0.334199999999996	0.0635500000000064					0.0350999999999999			0.35560000000001
							0.295200000000023	0.697800000000001	0.0895999999999901		0.0468999999999937														0.316400000000002	0.600949999999997					0.149799999999999			0.12439999999998
							0.219200000000001	0.0877999999999872	0.187299999999993		0.92410000000001														0.193200000000004	0.0559499999999957					0.0725999999999942			1.9855
							0.267699999999991	0.794000000000011	0.0775000000000148		0.216499999999996														1.05359999999999	0.0142500000000041					0.516099999999995			0.290800000000019
							0.136699999999991	0.846599999999995	0.122599999999977		0.772300000000001														0.039100000000019	0.532800000000009					0.129099999999994			1.13299999999998
							0.411500000000018	0.304000000000002	0.461800000000011		0.326999999999998														0.663399999999996	0.122199999999992					0.223600000000005			1.57259999999999
							0.0999999999999943	0.0287999999999897	0.11160000000001		0.322100000000006														0.128999999999991	0.109700000000004					0.128999999999991			0.136400000000009
							0.239900000000006	0.119400000000013	0.398300000000006		0.533999999999992														0.0109999999999957	0.395799999999994					0.164300000000026			0.237500000000011
							0.430399999999992	0.749099999999999	0.210699999999974		0.609300000000019														0.0494000000000199	0.192000000000007					1.20059999999998			0.2911
							0.389900000000011	0.305000000000007	0.228000000000009		0.0956999999999937														0.200999999999993	0.0702999999999889					0.408500000000004			0.770099999999985
							0.732799999999998	0.0964999999999918	0.0450999999999908		0.281499999999994														0.0326000000000022	0.207300000000004					0.308700000000016			0.256400000000014
							0.350899999999996	0.455900000000014	0.3065		0.247399999999999														1.6499	0.196899999999999					0.121399999999994			0.155299999999983
							0.435199999999981	0.209599999999995	0.18780000000001		0.569199999999995														0.421599999999984	0.442800000000005					0.242400000000004			0.33250000000001
							0.413300000000021	0.198599999999999	0.279799999999995		0.77940000000001														0.118400000000008	0.146500000000003					0.0163000000000011			1.4847
							0.861899999999992	0.282499999999999	0.672500000000014		0.748400000000004														0.338699999999989	0.132599999999997					0.325999999999993			0.469500000000011
							0.324900000000014	0.8142	0.303499999999985		0.374599999999987														0.153999999999996	0.0502000000000038					0.162399999999991			0.142399999999981
							0.0840999999999781	0.88300000000001	0.125799999999998		0.657800000000009														0.739500000000021	0.750999999999991					0.463300000000004			1.011
							0.961399999999998	0.240299999999991	0.739800000000003		0.546600000000012														0.564399999999978	0.264099999999999					0.0129000000000019
							0.211900000000014	0.0602000000000089	0.259500000000003		0.526699999999977														0.469600000000014	0.1708					0.0423000000000116
							0.0516999999999825	0.763599999999997	0.521000000000015		0.419499999999999														0.496499999999998	0.265000000000001					0.340499999999992
							0.588600000000014	0.35299999999998	0.304299999999984		0.738700000000023														0.445699999999988	0.153199999999998					0.283799999999985
							0.300999999999988	0.0482000000000085	0.238900000000001		0.476100000000002														0.2834	0.0146000000000015					0.207099999999997
							0.267300000000006	0.718600000000009	0.127600000000001		2.15849999999998														0.0871000000000208	0.332999999999998					0.883500000000026
							0.194199999999995	0.399900000000002	0.0985000000000014		0.165100000000024														0.677099999999996	0.524900000000002					0.706099999999992
							0.12560000000002	0.247199999999992	0.0611000000000104		1.09039999999999														0.103499999999997	0.211700000000008					0.0749999999999886
							0.193299999999994	0.37639999999999	0.367199999999997		0.272600000000011														0.187700000000007	0.0512999999999977					0.286699999999996
							0.0627000000000066	0.157900000000012	0.27770000000001		0.0936999999999841														0.628199999999993	0.0674999999999955					0.477800000000002
							0.162599999999998	1.06989999999999	0.0704999999999814		0.151399999999995														0.269800000000004	0.0910000000000082					0.137900000000002
							0.0516999999999825	0.519499999999994	0.236199999999997		0.419100000000014														0.215499999999992	0.0287000000000006					0.193900000000014
							0.512100000000004	0.312300000000022	0.021000000000015		0.858800000000002														0.401399999999995	0.430999999999997					0.629400000000004
							0.0465000000000089	0.523299999999978	0.659999999999997		0.63979999999998														0.403999999999996	0.0566999999999922					1.04379999999998
							0.800600000000003	0.194600000000008	0.196300000000008		0.165800000000019														1.05960000000002	0.203400000000002					0.750400000000013
							0.917299999999983	0.521999999999991	0.0581999999999994		3.14939999999999														0.136200000000002	0.191100000000006					0.708699999999993
							0.38130000000001	0.517800000000023	0.470699999999994		0.995100000000008														0.320999999999998	0.133399999999995					0.385300000000001
							0.278899999999993	0.170699999999982	0.096100000000007		0.882599999999997														0.133299999999991	0.0996000000000095					0.381400000000014
							0.12700000000001	0.611000000000018	0.0996999999999844		0.102499999999992														0.292599999999993	0.13069999999999					0.0465999999999838
							0.331099999999992	0.233699999999999	0.2423		0.981400000000008														0.348900000000015	0.219000000000008					0.0911000000000115
							0.468999999999994	0.473500000000001	0.317399999999992		1.0712														0.104600000000005	0.103699999999989					0.244499999999988
							1.05170000000001	0.766499999999979	0.0337000000000103		0.748999999999995														0.151899999999984	0.06280000000001					0.135100000000023
							0.265500000000003	0.0666000000000224	0.248500000000007		0.073900000000009														0.107600000000019	0.0381					0.115999999999985
							0.308999999999998	0.1815	0.0198000000000036		0.395399999999995														0.0173999999999808	0.165700000000001					0.191399999999987
							0.171500000000009	0.649900000000002	0.141799999999989		0.583100000000002														0.107900000000001	0.413799999999995					0.0108000000000175
							0.0712000000000046	0.176899999999989	0.357699999999994		0.201999999999998														0.0576000000000079	0.110399999999999					1.15350000000001
							0.239399999999989	0.144900000000007	0.0602000000000089		0.865800000000007														0.0518999999999892	0.456800000000001					0.519999999999982
							0.250200000000007	0.461699999999979	0.249200000000002		1.03309999999999														0.304900000000004	0.0588000000000051					0.130600000000015
							0.9118	0.258400000000023	0.0442999999999927		0.900300000000016														0.148700000000019	0.0720999999999918					0.260300000000001
							0.834199999999981	0.0628999999999849	0.0141000000000133		0.695499999999981														0.0281999999999982	0.0424000000000007					0.0894999999999868
							0.680500000000023	0.441000000000003	0.207799999999992		0.566800000000001														0.489199999999983	0.336500000000001					0.125599999999992
							0.11269999999999	0.120599999999996	0.0520999999999958		0.287100000000009														0.997100000000017	1.2103					1.3587
							0.431999999999988	0.416500000000013	0.0575000000000046		1.0651														0.274399999999986	0.161599999999993					0.673600000000022
							0.169700000000006	0.3262	0.0688000000000102		0.614599999999996														0.145700000000005	0.0448000000000093					0.441900000000004
							0.144499999999994	0.118099999999998	0.0473999999999819		0.0808999999999855														0.182199999999995	0.484499999999997					0.371999999999986
							0.866700000000009	0.0777999999999963	0.197800000000001		0.36760000000001														0.0313999999999908	0.284599999999998					0.377100000000013
							0.202400000000011	0.205399999999997	0.546600000000012		0.951099999999997														0.841300000000018	0.0230999999999995					0.373699999999985
							0.0406999999999869	1.31800000000001	0.440300000000008		0.537700000000001														0.107399999999984	0.211399999999998					0.633700000000005
							0.164600000000007	1.34719999999999	0.104499999999973		1.15819999999999														0.331900000000019	0.174500000000009					0.426899999999989
							0.188700000000011	0.458699999999993	0.0788000000000011		0.156100000000009														0.306699999999978	0.0140999999999991
							0.121099999999984	0.0678000000000054	0.761300000000006		1.70160000000001														0.0721000000000061	0.179699999999997
							1.21979999999999	0.116700000000009	0.0994000000000028		0.365899999999982														0.0159000000000162	0.429100000000005
							0.0964000000000169	0.245399999999989	0.419100000000014		0.183700000000016														0.434200000000004	0.108099999999993
							0.148399999999981	0.464300000000009	0.0134999999999934		0.550699999999978														0.448399999999992	0.601600000000005
							0.3733	0.102599999999995	0.231300000000005		0.761800000000022														0.212299999999999	0.276199999999989
							0.399400000000014	0.901100000000014	0.306999999999988		0.419799999999981														0.010799999999989	0.124100000000013
							0.082099999999997	0.0457999999999856	0.40100000000001		0.503600000000006														0.144000000000005	0.142699999999991
							0.0535000000000139	0.194799999999987	0.453199999999981		0.0634000000000015														0.161300000000011	0.0230999999999995
							0.0779999999999745	0.0352000000000032	0.141700000000014		0.143599999999992														0.472999999999985	0.246900000000011
							0.284900000000022	1.20060000000001	0.242799999999988		0.615400000000022														0.433300000000003	0.236799999999988
							0.0509999999999877	0.197200000000009	0.359000000000009		0.550299999999993														0.508900000000011	0.047300000000007
							0.596100000000007	0.964100000000002	0.0523000000000025		0.264899999999983														0.13809999999998	0.133200000000002
							0.554100000000005		0.252800000000008		0.188200000000023														0.047300000000007	0.031099999999995
							0.0917999999999779		0.266099999999994		0.0673999999999921														0.750699999999995	0.241799999999998
							0.0275000000000034		0.0132999999999868		0.440200000000004														0.504300000000001	0.0974000000000075
							0.0137		0.282700000000006		0.805800000000005														0.428200000000004	0.0870999999999924
							0.389600000000002		1.0849		0.112499999999983														0.139900000000011	0.659400000000005
							0.0211000000000183		0.0645000000000096		0.31110000000001														0.0689999999999884	0.0425999999999931
							0.110299999999995		0.33359999999999		0.310000000000002														0.130500000000012	0.0510000000000019
							0.274299999999982		0.482499999999988		0.136699999999991														0.133399999999995	0.103400000000008
							0.0390000000000157		0.0627000000000066		0.269599999999997														0.0349999999999966	0.0670999999999964
							0.338499999999982		0.136500000000012		0.272300000000001														0.945699999999988	0.0421000000000049
							0.228400000000022		0.243200000000002		0.145499999999998														0.0164000000000044	0.15079999999999
							0.450099999999992		0.465499999999992		0.276299999999992														0.0409000000000219	0.613600000000005
							0.711899999999986		0.0859000000000094		0.192800000000005														0.381	0.324699999999993
							0.0696000000000083		0.0572999999999979		0.277900000000017														0.22999999999999	0.114100000000008
							0.426700000000011		0.153199999999998																0.0875000000000057	0.181899999999999
							0.218599999999981		0.0986000000000047																0.515799999999985	0.0323000000000064
							0.121500000000026		0.215099999999978																0.275400000000019	0.189899999999994
							0.663399999999996		0.313500000000005																0.142099999999999	0.326700000000002
							0.252099999999984		0.332099999999997																0.0474999999999852	0.0130999999999943
							0.508800000000008		0.705100000000016																0.437399999999997	0.534999999999997
							0.708300000000008		0.169700000000006																0.0234000000000094	0.504500000000007
							0.809599999999989		0.825099999999992																0.0645000000000096	0.1738
							0.753999999999991		0.0184999999999889																0.384899999999988	0.192999999999998
							0.0238000000000227		0.567300000000017																0.415999999999997	0.133499999999998
							0.142299999999977		0.0927999999999827																0.0708999999999946	0.346299999999999
							0.650400000000019		0.0138000000000034																0.419900000000013	0.0460000000000065
							0.763899999999978		0.133499999999998																0.0465999999999838	0.0849999999999938
							0.840700000000027		0.745900000000006																0.0549000000000035	0.299000000000007
							0.251299999999986		0.177699999999987																0.0301000000000045	0.161999999999992
							0.542300000000012		0.0556000000000267																0.352300000000014	0.101900000000001
							0.240999999999985		0.143399999999986																0.179900000000004	0.340100000000007
							0.0318000000000041		0.364399999999989																0.0283999999999764	0.0172999999999917
							0.0348999999999933		0.850000000000023																0.545200000000023	0.110300000000009
							0.249500000000012		0.252899999999983																0.0172000000000025	0.3566
							0.206299999999999		0.0290999999999997																0.109399999999994	0.116799999999998
							0.504699999999986		0.760099999999994																0.11699999999999	0.226699999999994
							0.116500000000002		0.0355000000000132																0.070999999999998	0.0571000000000055
							1.6849		0.264800000000008																0.0286000000000115	0.102900000000005
							0.296199999999999		0.118799999999993																0.054000000000002	0.482899999999987
							0.130099999999999		0.0370000000000061																1.447	0.0158000000000129
							0.401499999999999		0.331199999999996																0.124099999999999	0.362499999999997
							0.248800000000017		0.496499999999998																0.100399999999979	0.10629999999999
							0.388599999999997		0.151099999999985																0.464100000000002	0.212300000000013
							1.08949999999999		0.188400000000001																0.240300000000019	0.499799999999993
							0.307800000000015		0.181700000000006																0.223799999999983	0.232200000000006
							0.109399999999994		0.069199999999995																0.325199999999995	0.0368999999999886
							0.316699999999997		0.329200000000014																0.0516000000000076	0.615100000000012
							0.016900000000021		0.102199999999982																0.694800000000015	0.180499999999995
							0.0955999999999904		0.469300000000004																0.299399999999991	0.116599999999991
							0.0476999999999919		0.279600000000016																0.263800000000003	0.031400000000005
							0.67580000000001		0.123999999999995																0.266400000000004	0.241100000000003
							0.0363999999999862		0.429000000000002																0.100499999999982	0.223100000000002
							0.198700000000002		0.246499999999998																0.0979000000000099	0.0204999999999984
							0.629000000000019		0.0920999999999879																0.0648999999999944	0.494699999999995
							0.486099999999993		0.0896000000000186																0.500900000000002	0.194500000000005
							0.123799999999989		0.0704000000000065																0.0435999999999979	0.168899999999994
							0.871200000000016		0.21629999999999																0.12700000000001	0.209600000000009
							0.078000000000003		0.264399999999995																0.262200000000007	0.0176999999999907
							0.780399999999986		0.087600000000009																0.431899999999985	0.564000000000007
							0.0338999999999885		0.0447999999999809																0.153300000000002	0.0960999999999928
							0.655700000000024		0.121300000000019																0.0535000000000139	0.185100000000006
							0.371499999999998		0.0130999999999801																0.359999999999985	0.277299999999997
							0.0788000000000011		0.38300000000001																0.0840000000000032	0.820599999999999
							0.2577		0.0527999999999906																0.239699999999999	0.243000000000009
							0.561999999999983		0.120600000000024																0.0793999999999926	0.727599999999995
							0.0523000000000025		0.0579999999999927																0.0641999999999996	0.22290000000001
							0.624200000000002		0.0592000000000041																0.229800000000012	0.111999999999995
							0.533999999999992		0.616899999999987																0.327499999999986	0.066599999999994
							0.134700000000009		0.325999999999993																0.193900000000014	0.378600000000006
									0.0597000000000207																0.0199999999999818	0.120699999999999
									0.469499999999982																0.0345000000000084	0.129400000000004
									0.098700000000008																0.022199999999998	0.284599999999983
									0.0771000000000015																0.927099999999996	0.421400000000006
									0.0688000000000102																0.188700000000011	0.252900000000011
									0.194699999999983																0.713999999999999	0.697999999999979
									0.197300000000013																0.0387000000000057	0.0118000000000222
									1.06279999999998																0.301999999999993	0.0571999999999946
									0.385600000000011																0.033600000000007	0.0587999999999909
									0.567700000000002																0.251199999999983	0.235900000000015
									0.129400000000004																0.0988000000000113	0.370800000000003
									0.236599999999982																0.0612000000000137	0.18889999999999
									0.156900000000007																0.602699999999999	0.245800000000003
									0.192100000000011																0.211899999999986	0.367400000000004
									0.054000000000002																0.453300000000013	0.0789999999999793
									0.224999999999994																0.6036	0.229100000000017
									0.134899999999988																0.455600000000004	0.0944000000000074
									0.040600000000012																0.153299999999973	0.0174999999999841
									0.567900000000009																0.0103000000000009	0.26339999999999
									0.185599999999994																0.233699999999999	0.321500000000015
									0.653300000000002																0.577100000000002	0.202699999999993
									0.362099999999998																0.510800000000018	0.0172000000000025
									0.246999999999986																0.103700000000003	0.443299999999994
									0.051400000000001																0.077399999999983	0.560200000000009
									0.102000000000004																0.0574000000000012	0.0771000000000015
									0.14070000000001																0.337500000000006	0.106200000000001
									0.0223000000000013																0.150299999999987	0.197900000000004
									0.350699999999989																0.177600000000012	0.492599999999982
									0.277600000000007																0.054000000000002	0.0467000000000155
									0.239000000000004																0.543900000000008	0.176799999999986
									0.0920999999999879																0.254699999999986	0.073599999999999
									0.534199999999999																0.208600000000018	0.186599999999999
									0.339300000000009																0.123699999999985	0.834000000000003
									0.0388000000000091																0.110900000000015	0.112600000000015
									0.31959999999998																0.0854999999999961	0.187600000000003
									0.0729000000000042																0.0108999999999924	0.347800000000007
									0.215100000000007																0.488599999999991	0.752299999999991
									0.645800000000008																0.435300000000012	0.158799999999985
									0.369799999999998																0.131200000000007	0.057200000000023
									0.338999999999999																0.0985000000000014	0.129899999999992
									0.191800000000001																0.263499999999993	0.244499999999988
									0.1173																0.0613999999999919	0.114200000000011
									0.0712999999999795																0.89609999999999	0.345499999999987
									0.406800000000004																0.354500000000002	0.12530000000001
									0.246000000000009																0.197699999999998	0.168299999999988
									0.0104000000000042																0.443700000000007	0.251900000000006
									0.0334000000000003																0.209900000000005	0.0878999999999905
									0.0278999999999883																0.202400000000011	0.0690000000000168
									0.177500000000009																0.285399999999981	0.295400000000001
									0.059599999999989																0.0345000000000084	0.486199999999997
																									0.249099999999999	0.0431000000000097
																									0.403400000000005	0.276899999999984
																									0.0948999999999955	0.210599999999999
																									0.102300000000014	0.152100000000019
																									0.221899999999977	0.0661999999999807
																									0.084699999999998	0.885800000000018
																									0.108400000000017	0.152599999999978
																									0.0769999999999982	0.0273000000000252
																									0.192900000000009	0.310099999999977
																									0.102899999999977	0.0901000000000067
																										0.193600000000004
																										0.159099999999995
																										0.598100000000017
																										0.100099999999998
																										0.0448999999999842
																										0.583799999999997
																										0.184100000000001
																										0.205900000000014
																										0.0101999999999975
																										0.130099999999999
																										0.0884000000000071
																										0.192700000000002
																										0.1738
																										0.760799999999989
																										0.169000000000011
																										0.212799999999987
																										0.157399999999996
																										0.0137
																										0.1267
																										0.0520000000000209
																										0.306099999999987
																										0.158899999999989
																										0.363700000000023
																										0.195399999999978
																										0.439600000000013
																										0.703499999999991
																										0.173500000000018
																										0.719499999999982
																										0.0103000000000009
																										0.136899999999997
																										0.0112000000000023
																										0.0800000000000125
																										0.13239999999999
																										0.0769999999999982
																										0.197699999999998
																										0.190799999999996
																										0.0570000000000164
																										0.671500000000009
																										0.0971999999999866
																										0.246000000000009
																										0.2209
																										0.325199999999995
																										0.21459999999999
																										0.047600000000017
																										0.524699999999996
																										0.17949999999999
																										0.328900000000004
																										0.0660000000000025
																										0.369299999999981
																										0.614200000000011
																										0.428400000000011
																										0.171999999999997
																										0.112400000000008
																										0.324199999999991
																										0.176999999999993
																										0.278199999999998
																										0.0132000000000119
																										0.263800000000003
																										0.104500000000002
																										0.216199999999986
																										0.152000000000015
																										0.101900000000001
																										0.0340999999999951
																										0.492199999999997
																										0.479299999999995
																										0.0536999999999921
																										0.0399000000000171
																										0.0729000000000042
																										0.0140999999999849
																										0.215699999999998
																										0.310599999999994
																										0.201999999999998
																										0.304900000000004
																										0.224400000000003
																										0.152299999999997
																										0.297300000000007
																										0.119799999999998
																										0.845200000000006
																										0.657899999999984
																										0.48830000000001
																										0.0729000000000042
																										0.158600000000007
																										0.0925000000000011
																										0.0685000000000002
																										0.264600000000002
																										0.0189000000000021
																										0.115799999999979
																										0.0649000000000228
																										0.253999999999991
																										0.179200000000009
																										0.151999999999987
																										0.303300000000007
																										0.161599999999993
																										0.653699999999986
																										0.909800000000018
																										0.269900000000007
																										0.101699999999994
																										0.221699999999998
																										0.0944000000000074
																										0.262199999999979
																										0.385000000000019
																										0.199899999999985
																										0.576300000000003
																										0.259600000000006
																										0.551400000000001
																										0.426799999999986
																										0.0674999999999955
																										0.321500000000015
																										0.383199999999988
																										0.225200000000001
																										0.17580000000001
																										0.169100000000014
																										0.0840999999999781
																										0.681200000000018
																										0.111400000000003
																										0.194999999999993
																										0.191000000000003
																										0.216099999999983
																										0.49890000000002
																										0.386299999999977
																										0.116500000000002
																										0.67610000000002
																										0.582799999999992
																										0.0131999999999834
																										0.0795000000000243
																										0.922599999999989
																										0.279799999999995
																										0.3553
																										0.139399999999995
																										0.260000000000019
																										0.18549999999999
																										0.439099999999996
																										0.065400000000011
																										0.0321999999999889
																										0.365300000000019
																										0.148599999999988
																										0.528999999999996
																										0.0840000000000032
																										0.0364999999999895
																										0.334300000000013
																										0.0535999999999888
																										0.0468999999999937
																										0.142800000000022
																										0.265199999999993
																										0.0682999999999936
																										0.0748000000000104
																										0.307199999999995
																										0.294199999999989
