# Supplementary material for: Activity-dependent synapse elimination requires caspase-3 activation
Source: eLife. 2025 Jun 10;13:RP101779. doi: 10.7554/eLife.101779 (PMC12151539; doi:10.7554/eLife.101779)
Supplement: Source data 1. [file elife-101779-data1.zip › CSVfiles/Fig6Suppl1D_Casp3KOnormalized555.csv]

555 turq	555 telc
0.042610797	0.062809423
0.075684671	0.087070016
0.070316144	0.030001446
0.097003485	0.107953746
0.039405233	0.076816145
0.053291592	0.041557845
0.028688884	0.04934685
0.057580269	0.096842528
0.018281521	0.048028388
0.034861564	0.097412797
0.041311632	0.070846586
0.055167753	0.106892961
0.080750265	0.105418361
0.097747128	0.272585681
0.070514997	0.185132931
0.089528657	0.102518497
0.06429425	0.108865245
0.024087018	0.059055305
0.080891603	0.033125767
0.049064325	0.060289944
0.011368258	0.036267331
0.015089348	0.035985859
0.062452092	0.054724917
0.10648584	0.05150101
0.082962432	0.05639223
0.015762979	0.078073089
0.046866285	0.1030142
0.061422671	0.079960491
0.105457569	0.018810463
0.077347374	0.086950148
0.200462412	0.131618285
0.035970487	0.058574927
0.075561641	0.091183171
0.051396366	0.071663875
0.04203622	0.054006553
0.046338831	0.124394531
0.064967766	0.042716036
0.043050292	0.071626181
0.027790668	0.012934501
0.046722808	0.286328913
0.046911768	0.290556557
0.033146845	0.259358537
0.055951888	0.174205141
0.05116392	0.133841146
0.116778688	0.164195837
0.116518918	0.147301275
0.068348187	0.057383197
0.078201176	0.068042095
0.113231142	0.042624954
0.040573698	0.020035236
0.056976992	0.071831492
0.016114144
0.031756491
0.020839556
0.02420894
0.074322767
0.078381827
0.09898139
0.084141477
0.156709645
0.039338746
0.09801329
0.032263285
0.052499087
