# Supplementary material for: Activity-dependent synapse elimination requires caspase-3 activation
Source: eLife. 2025 Jun 10;13:RP101779. doi: 10.7554/eLife.101779 (PMC12151539; doi:10.7554/eLife.101779)
Supplement: Source data 1. [file elife-101779-data1.zip › CSVfiles/Fig5Suppl2B_ipsivolume.csv]

casp3+/-	casp3-/-
23308	13362
13762	8967
12421	24516
15220	9792
37859	21167
14787	5294
32105	7674
26540	7729
7367	14830
18431	11937
61942	11371
40161	7366
36083	5933
52817	39116
59813	31203
34998	32634
19116	13148
5894	11580
27495	8746
29061	22949
18134	10812
38549	13819
36527	30515
24104	21384
41307	23921
27046	18869
18221	16702
32082	4922
10738	15047
30461	7144
33867	11845
19090	7125
19410	13953
18655	11195
9971	22259
19507	29519
12965	24939
13210	12057
7724	6950
12597	12811
18636	13998
14272	11936
36841	1755
37655	400
20874	3444
13566	4800
16767	9310
10031	5761
15490	2570
4267	4886
12850	12201
8314	1629
7535	4485
21441	6930
11079
15944
14432
11299
13906
16009
33000
