# Supplementary material for: Activity-dependent synapse elimination requires caspase-3 activation
Source: eLife. 2025 Jun 10;13:RP101779. doi: 10.7554/eLife.101779 (PMC12151539; doi:10.7554/eLife.101779)
Supplement: Source data 1. [file elife-101779-data1.zip › CSVfiles/Fig4C_countsAMPA.csv]

Casp3+/+	Casp3-/-
3	4
2	4
2	2
3	3
1	3
2	1
2	4
1	7
3	4
3	6
2	4
4	4
2	3
3	5
1	2
2	5
2	2
2	7
4	6
5	3
3	5
1	5
5	7
1	7
2	2
4	6
2	6
1	5
3	6
1	1
3	2
2	2
2
3
3
3
2
