# Supplementary material for: Activity-dependent synapse elimination requires caspase-3 activation
Source: eLife. 2025 Jun 10;13:RP101779. doi: 10.7554/eLife.101779 (PMC12151539; doi:10.7554/eLife.101779)
Supplement: Source data 1. [file elife-101779-data1.zip › CSVfiles/Fig7Suppl3A_casp3wtsv2.csv]

App/Ps1-/-	App/Ps1+/-
0.628089	0.486251
0.549251	0.493878
0.662567	0.377993335
0.676167	0.623935
0.589384	0.520075
	0.438517
