# Supplementary material for: Activity-dependent synapse elimination requires caspase-3 activation
Source: eLife. 2025 Jun 10;13:RP101779. doi: 10.7554/eLife.101779 (PMC12151539; doi:10.7554/eLife.101779)
Supplement: Source data 1. [file elife-101779-data1.zip › CSVfiles/Fig6Suppl1F_Casp3ko.csv]

KO turq only (ML)-7	KO teLC(ML)-8
1.013464761	1.059196372
0.79377283	0.655969125
1.003571728	0.79760784
0.796623234	1.164472068
0.73318589	0.265445671
	1.35747618
