# Supplementary material for: Activity-dependent synapse elimination requires caspase-3 activation
Source: eLife. 2025 Jun 10;13:RP101779. doi: 10.7554/eLife.101779 (PMC12151539; doi:10.7554/eLife.101779)
Supplement: Source data 1. [file elife-101779-data1.zip › CSVfiles/Fig6Suppl1A_WTnormalized647.csv]

WT Turq 647	WT TelC 647
0.038376708	0.112278129
0.035296131	0.045831038
0.026727102	0.047580539
0.026725294	0.066733136
0.059970736	0.068933357
0.034359037	0.063976916
0.024193386	0.073482754
0.051471997	0.047600365
0.012707642	0.088666633
0.040929759	0.086288371
0.047626396	0.057065112
0.042023224	0.059910579
0.050019102	0.058465224
0.050396119	0.062737668
0.03387793	0.081921591
0.060214922	0.038360383
0.042208779	0.046052196
0.096585949	0.062101732
0.074798327	0.06418162
0.089852285	0.112939304
0.020788082	0.11503047
0.03117006	0.116909445
0.102872413	0.097382492
0.026228702	0.067999357
0.062774446	0.115815647
0.035926854	0.105266688
0.046079568	0.07031398
0.073782058	0.098620579
0.080630877	0.057680429
0.02799371	0.074209072
0.060297603	0.106384456
0.017984355	0.069654719
0.130178172	0.060311947
0.060850703	0.079389874
0.11714785	0.063530495
0.021043011	0.133227618
0.004948684	0.056512376
0.013478277	0.031595065
0.078253305	0.0835851
0.037239126	0.075550945
0.029026604	0.062823622
0.037345568	0.103785769
0.037569242	0.114111578
0.02915484	0.091266611
0.058951253	0.082491561
0.058265438	0.100178257
0.056425174	0.078494268
0.059515068	0.089868457
0.039151635	0.054396309
0.034180306	0.060447378
0.047158752
0.054639434
