# Supplementary material for: Activity-dependent synapse elimination requires caspase-3 activation
Source: eLife. 2025 Jun 10;13:RP101779. doi: 10.7554/eLife.101779 (PMC12151539; doi:10.7554/eLife.101779)
Supplement: Source data 1. [file elife-101779-data1.zip › CSVfiles/Fig2Suppl1_overlap_TelC_injection_BothEyes_P10.csv]

threshold (%)	Double Inhibited	Double Inhibited	Double Inhibited	Double Inhibited	Double Inhibited	Double Inhibited	Double Inhibited	Double Inhibited	Double Inhibited	Double Inhibited	Controls	Controls	Controls	Controls	Controls	Controls	Controls	Controls	Controls	Controls
5	0.102286	0.117855	0.138998	0.159994	0.147339	0.181943	0.276121	0.225671	0.208322		0.120649	0.096243	0.067088	0.099283	0.106367	0.116274027	0.091123	0.137549
7.5	0.059728	0.059765	0.07276	0.089077	0.089884	0.085982	0.152403	0.119886	0.116104		0.050331	0.033362	0.030696	0.048861	0.057949	0.066005518	0.046886	0.072413
10	0.032402	0.031741	0.034683	0.049152	0.04138	0.035346	0.081456	0.084548	0.069833		0.026914	0.015408	0.014514	0.027666	0.03022	0.040357003	0.021053	0.035667
12.5	0.01406	0.017338	0.022131	0.02595	0.022772	0.027776	0.042912	0.041827	0.049786		0.013168	0.005201	0.006006	0.014476	0.014927	0.023249456	0.009572	0.018347
15	0.006519	0.009805	0.013126	0.015137	0.013049	0.011976	0.027408	0.028498	0.034042		0.007123	0.002121	0.002963	0.007517	0.007558	0.013395976	0.003503	0.009472
17.5	0.003428	0.005601	0.007867	0.008284	0.008202	0.005475	0.016213	0.013982	0.024592		0.003132	0.001119	0.001303	0.004175	0.003443	0.007137811	0.001569	0.004707
20	0.002428	0.003108	0.005036	0.004631	0.004711	0.004718	0.008642	0.008898	0.015542		0.001995	0.000464	0.000625	0.002302	0.001732	0.004083115	0.000677	0.002191
