# Supplementary material for: Activity-dependent synapse elimination requires caspase-3 activation
Source: eLife. 2025 Jun 10;13:RP101779. doi: 10.7554/eLife.101779 (PMC12151539; doi:10.7554/eLife.101779)
Supplement: Source data 1. [file elife-101779-data1.zip › CSVfiles/Fig7Suppl1B_Plaques.csv]

Casp3wt_APP+	Casp3ko_APP+
52.33333	68.33333333
72	47.33333333
37	40.33333333
40.66667	46.33333333
38
45.66667
