# Supplementary material for: Activity-dependent synapse elimination requires caspase-3 activation
Source: eLife. 2025 Jun 10;13:RP101779. doi: 10.7554/eLife.101779 (PMC12151539; doi:10.7554/eLife.101779)
Supplement: Source data 1. [file elife-101779-data1.zip › CSVfiles/Fig7D_synapse_density_caspaseko.csv]

casp3ko appwt	casp3ko appwtg
0.145347331	0.16777
0.164086461	0.178009
0.151041	0.170564
0.13792	0.148582
0.132347
0.180556
