# Supplementary material for: Activity-dependent synapse elimination requires caspase-3 activation
Source: eLife. 2025 Jun 10;13:RP101779. doi: 10.7554/eLife.101779 (PMC12151539; doi:10.7554/eLife.101779)
Supplement: Source data 1. [file elife-101779-data1.zip › CSVfiles/Fig5D_microglia_engulfment_normalizedvolumes.csv]

Casp3+/-	Casp3-/-
0.161538	0.149105
0.077647	0.077749
0.119624	0.20904
0.168986	0.057259
0.177435	0.143951
0.096787	0.046113
0.153587	0.112899
0.124357	0.052051
0.040429	0.120816
0.136654	0.099681
0.255935	0.060473
0.210013	0.033492
0.206732	0.059959
0.163344	0.207086
0.227822	0.157239
0.188125	0.098093
0.134921	0.088439
0.167514	0.069147
0.175861	0.09603
0.216948	0.151366
0.170827	0.081096
0.192737	0.100573
0.219085	0.196199
0.134483	0.128399
0.153438	0.103426
0.184817	0.112337
0.143282	0.049214
0.181764	0.057536
0.135085	0.093175
0.15096	0.07508
0.191109	0.072411
0.139706	0.085887
0.149109	0.050085
0.134051	0.096054
0.118836	0.104104
0.138664	0.137761
0.095633	0.173872
0.171043	0.135769
0.131334	0.104666
0.104646	0.106197
0.147999	0.115423
0.067002	0.039434
0.10863	0.005845
0.182489	0.007994
0.14392	0.024193
0.08222	0.022247
0.124201	0.051576
0.073712	0.081568
0.084669	0.011193
0.030563	0.012701
0.131174	0.045377
0.121368	0.005465
0.124426	0.01507
0.104295	0.034826
0.100381
0.110905
0.063478
0.061676
0.075775
0.098757
0.112341
