# Supplementary material for: Activity-dependent synapse elimination requires caspase-3 activation
Source: eLife. 2025 Jun 10;13:RP101779. doi: 10.7554/eLife.101779 (PMC12151539; doi:10.7554/eLife.101779)
Supplement: Source data 1. [file elife-101779-data1.zip › CSVfiles/Fig7Suppl5F_NeuNcounts.csv]

APP/PS1(-/-)	APP/PS1(+/-)	Casp3(-/-); APP/PS1(-/-)	Casp3(-/-); APP/PS1(+/-)
115.5	116.5	112.5	114
114.5	111	104	106.5
115	121	110	114
117	107.5	104	99.5
117	113.5	113
	111.5
