# Supplementary material for: Activity-dependent synapse elimination requires caspase-3 activation
Source: eLife. 2025 Jun 10;13:RP101779. doi: 10.7554/eLife.101779 (PMC12151539; doi:10.7554/eLife.101779)
Supplement: Source data 1. [file elife-101779-data1.zip › CSVfiles/Fig7Suppl3B_casp3wthomer.csv]

App/Ps1-/-	App/Ps1+/-
0.887698	0.590028
0.907281	0.760935
1.011447	0.751309
0.990416	0.973851
0.89056	0.882872
	0.746588
