# Supplementary material for: Activity-dependent synapse elimination requires caspase-3 activation
Source: eLife. 2025 Jun 10;13:RP101779. doi: 10.7554/eLife.101779 (PMC12151539; doi:10.7554/eLife.101779)
Supplement: Source data 1. [file elife-101779-data1.zip › CSVfiles/Fig5Suppl2A_contravolume.csv]

casp3+/-	casp3-/-
40126	18305
26346	19104
34109	33632
55359	27347
68332	53131
34452	8764
56122	26451
40445	15828
8960	28515
62103	26391
62451	12774
53283	12760
48569	19033
40099	39116
50340	31203
65486	32634
25593	13148
43413	11580
26555	8746
27011	22949
21001	10812
37709	13819
38131	30515
70525	21384
47880	25152
35250	26833
31756	8966
45668	10259
31904	22334
35744	18422
56623	4662
50264	23211
38814	6527
51667	21032
13821	29133
21331	67468
12997	33280
18808	28804
48463	38016
18798	29587
38144	40042
9687	5851
21216	519
26146	2559
35352	2927
12490	1358
20620	13939
15761	22231
16108	1076
6486	1466
34025	3041
24772	19
36347	702
20412	1083
24217
38025
22948
8594
11014
41616
36278
