# Supplementary material for: Activity-dependent synapse elimination requires caspase-3 activation
Source: eLife. 2025 Jun 10;13:RP101779. doi: 10.7554/eLife.101779 (PMC12151539; doi:10.7554/eLife.101779)
Supplement: Source data 1. [file elife-101779-data1.zip › CSVfiles/Fig6Suppl1B_WTnormalized555.csv]

wt 555 turq	wt 555 telC
0.088973751	0.104311219
0.036265871	0.106785154
0.070903825	0.030979436
0.031534243	0.075641908
0.099146458	0.060228993
0.045771295	0.119111324
0.031615744	0.048480756
0.080720021	0.153690502
0.02761322	0.056776369
0.081279376	0.097577644
0.050147292	0.042385787
0.050594865	0.046945128
0.090350665	0.028263304
0.029059477	0.053496565
0.091474387	0.075211845
0.019376744	0.101550787
0.125783585	0.043900869
0.040876647	0.041776736
0.112340236	0.094300929
0.022433965	0.058891329
0.039993759	0.039883855
0.081713249	0.041437835
0.102859629	0.184134456
0.041306585	0.137942258
0.077519832	0.075009341
0.09344436	0.196011056
0.094164024	0.114430629
0.108129633	0.095747726
0.115775658	0.022045262
0.044385908	0.060558997
0.047760374	0.035770277
0.128570257	0.011474788
0.0993227	0.049369262
0.049944215	0.078930923
0.139591258	0.060810957
0.085513268	0.057851217
0.064667137	0.041758478
0.033909876	0.036596151
0.059462892	0.040585244
0.097946235	0.112033601
0.058411024	0.063735948
0.106960776	0.047962589
0.040670118	0.037514849
0.031676724	0.073183855
0.019129429	0.095581904
0.034056224	0.074795581
0.029379191	0.029175916
0.048855242	0.016286054
0.110340921	0.070655941
0.086700107	0.027496895
0.18955211
