# Supplementary material for: Activity-dependent synapse elimination requires caspase-3 activation
Source: eLife. 2025 Jun 10;13:RP101779. doi: 10.7554/eLife.101779 (PMC12151539; doi:10.7554/eLife.101779)
Supplement: Source data 1. [file elife-101779-data1.zip › CSVfiles/Fig5Suppl2D_microglia_engulfment_Byanimal.csv]

caspase3 +/-	caspase3 -/-
0.124488	0.094045
0.187896	0.124879
0.195092	0.081133
0.118077	0.11377
0.132368	0.027499
0.157183
0.094319
0.090951
