# Supplementary material for: Activity-dependent synapse elimination requires caspase-3 activation
Source: eLife. 2025 Jun 10;13:RP101779. doi: 10.7554/eLife.101779 (PMC12151539; doi:10.7554/eLife.101779)
Supplement: Source data 1. [file elife-101779-data1.zip › CSVfiles/Fig7Suppl5C_6mo.csv]

WT Fem1	WT Fem2	APPPS Fem1	APPPS Fem2
0.059035	0.055105	0.024088	0.043792
0.042593	0.038217	0.039029	0.04033
