# Supplementary material for: Activity-dependent synapse elimination requires caspase-3 activation
Source: eLife. 2025 Jun 10;13:RP101779. doi: 10.7554/eLife.101779 (PMC12151539; doi:10.7554/eLife.101779)
Supplement: Source data 1. [file elife-101779-data1.zip › CSVfiles/Fig5C_microglia_engulfment_totalvolume.csv]

Casp3+/-	Casp3-/-
63434	31667
40108	28071
46530	58148
70579	37139
106191	74298
49239	14058
88227	34125
66985	23557
16327	43345
80534	38328
124393	24145
93444	20126
84652	24966
92916	87761
110153	65946
100484	58703
44709	34290
49307	33951
54050	22742
56072	47243
39135	25252
76258	39685
74658	59195
94629	41848
89187	49073
62296	45702
49977	25668
77750	15181
42642	37381
66205	25566
90490	16507
69354	30336
58224	20480
70322	32227
23792	51392
40838	96987
25962	58219
32018	40861
56187	44966
31395	42398
56780	54040
23959	17787
58057	2274
63801	2959
56226	6371
26056	6158
37387	23249
25792	27992
31598	3646
10753	6352
46875	15242
33086	1648
43882	5187
41853	8013
35296
53969
37380
19893
24920
57625
69278
