# Supplementary material for: Activity-dependent synapse elimination requires caspase-3 activation
Source: eLife. 2025 Jun 10;13:RP101779. doi: 10.7554/eLife.101779 (PMC12151539; doi:10.7554/eLife.101779)
Supplement: Source data 1. [file elife-101779-data1.zip › CSVfiles/Fig4H_PPR.csv]

	WT	WT	WT	WT	WT	WT	WT	WT	WT	WT	WT	WT	WT	WT	WT	WT	WT	WT	KO	KO	KO	KO	KO	KO	KO	KO	KO	KO	KO	KO	KO	KO	KO	KO	KO	KO
50	0.0532875863454163	0.0614506030847044	0.248844287709031	0.547863672322343	0.455196828558664	0.479847396606904	0.304614310916283	0.367130662466055	0.348707625763162	0.29819695821309	0.369245139880012	0.366018019237018	0.452666697325335	0.635241197042669	0.295837859963264	0.428402703868074			0.630741609745458	0.413378762462177	0.434066025755922	0.547863672322343	0.455196828558664	0.532726808190205	0.542310587205152	0.584668452006343	0.464486010361261	0.761623729766339	0.547420351068429	0.61786080850877	0.492302577260097
150	0.55046915408047	0.0209753442088545	0.610285062045062	0.563827988812256	0.462670109723477	0.336409523911135	0.241090808069229	0.328524445325685	0.269016004625078	0.269871494897703	0.246003493111928	0.572324255209911	0.363038170390778	0.335452412770767	0.139555050133252	0.44182416587929			0.611393327453542	0.338696578384298	0.296841661494397	0.563827988812256	0.462670109723477	0.408099294072732	0.691821903069798	0.604794275564449	0.319494120874538	0.765197661025423	0.514586782719365	0.6990942596276	0.374358236667739
250	0.543236815854527	0.0156359957165629	0.606266472014401	0.648553186610253	0.665060895707227	0.292265311807569	0.223890619618811	0.518238479060761	0.134123968916875	0.345624607320417	0.277801665223062	0.528536078656556	0.413226617161999	0.365750743660417	0.231929371972981	0.42386120851923			0.569768009592684	0.39941607517187	0.365454478206502	0.648553186610253	0.665060895707227	0.574368055310079	0.690593497751336	0.634029364057525	0.355834163047683	0.816337868248457	0.657418443961681	0.698523147851814	0.289520214186074
500	0.704235464691272	0.713397425992427	0.832709903797134	0.786840820493731	1.06174370938463	0.522899574040789	0.442123983081013	0.659008447355998	0.596113606837667	0.487327095639405	0.347525022344643	0.683276240497579	0.664669208070191	0.58046491776761	0.348355539960093	0.413270434449323			0.700475222060035	0.621211735840568	0.595570797393732	0.786840820493731	1.06174370938463	0.972535685171402	0.810464081305832	0.758363405374364	0.601282017819421	0.850946476512909	0.741044695706537	0.79924450308152	0.56037298642261
1000	0.775864003162821	0.784741126901595	0.702993688590028	0.925517074475928	0.690044503073021	0.797301263101899	0.686455695928732	0.72095725596438	0.753539430243399	0.653771398483745	0.580345661866918	0.792217414477081	0.611426791585003	0.792560291210491	0.553375402882294	0.699691428223809			0.807073524055596	0.818054725315242	0.886882674216131	0.925517074475928	0.690044503073021	0.819632844310933	0.909816302826562	0.861730111605247	0.820674616129197	1.00099316660995	0.830411061375721	0.867601145881093	0.779347741042114
