# Supplementary material for: Activity-dependent synapse elimination requires caspase-3 activation
Source: eLife. 2025 Jun 10;13:RP101779. doi: 10.7554/eLife.101779 (PMC12151539; doi:10.7554/eLife.101779)
Supplement: Source data 1. [file elife-101779-data1.zip › CSVfiles/Fig5Suppl3D_normalizedVols.csv]

het	hom
0.124819	0.117779
0.173573	0.148136
0.149683	0.131955
0.156061	0.146088
0.106119	0.22171
0.080802	0.227507
0.242669	0.209535
0.187207	0.214525
0.147049	0.2206
0.234778	0.212511
0.085027	0.211919
0.220458	0.132304
0.190188	0.267455
0.093552	0.133415
0.184675	0.212116
0.142518	0.230474
0.070401	0.196707
0.124348	0.18376
0.15752	0.177686
0.188734	0.142412
0.227312	0.211699
0.14808	0.129861
0.264712	0.11256
0.093273	0.213966
0.10479	0.182325
0.201757	0.192926
0.285621	0.133591
0.115841	0.144442
0.149812	0.199899
0.1377	0.128079
0.170111	0.152778
0.187127	0.121695
0.170032	0.125948
0.236845	0.167376
0.21885	0.190284
0.224323	0.160181
0.107347	0.159788
0.149838	0.114187
0.167289	0.153826
0.257783	0.159037
0.189292	0.201598
0.166111	0.16832
0.19837	0.194422
0.196898	0.16785
0.180653	0.147809
0.198094	0.250711
0.208335	0.181047
0.223294	0.196693
0.188273	0.306508
0.164478	0.193415
0.173902	0.231019
0.200882	0.132931
0.253065	0.238391
0.088332	0.178209
0.130626	0.176686
0.211213	0.191969
0.139737	0.183176
0.232298	0.198731
0.167416	0.109536
0.261817	0.142637
0.325203	0.202231
0.212273	0.146214
0.24143	0.133266
0.094177	0.144094
0.229606	0.144807
0.153218	0.136111
0.244899	0.173732
0.170158	0.232022
0.168331	0.125628
0.225456	0.20351
0.124932	0.155535
0.034101	0.130127
0.170872	0.187977
0.072137	0.249873
0.14606	0.236065
0.222667	0.177146
0.076083	0.249086
0.225734	0.159085
0.157304	0.162693
0.08874	0.1401
0.231156	0.210073
0.087164	0.200213
0.160378	0.266431
0.227747	0.251937
0.208529	0.257054
0.14136	0.17175
0.224803	0.183985
0.13175	0.228649
0.099993	0.20275
0.250845	0.151753
0.205426	0.188246
0.132488	0.16597
0.212553	0.11305
0.249813	0.205421
0.188494	0.169585
0.171731	0.167164
0.217459	0.158655
0.171509	0.120024
0.228108	0.101287
0.193643	0.162422
0.120374	0.136719
0.177275	0.154398
0.130149	0.184007
0.300115	0.179574
0.29569	0.162938
0.115852	0.116914
0.121361	0.190774
0.202688	0.177721
0.243282	0.252912
0.210701	0.15846
0.183575	0.13994
0.258056	0.212566
0.182359	0.17454
0.235188	0.10427
0.119046	0.225386
0.187203	0.05734
0.136756	0.208145
0.131814	0.270725
0.302473	0.26753
0.289036	0.280777
0.319817	0.285263
0.274708	0.193655
0.221456	0.163081
0.166567	0.212503
0.186732	0.234362
0.149672	0.210083
0.09501	0.117345
0.158503	0.304924
0.213089	0.166769
0.135804	0.170131
0.130065	0.230412
0.128708	0.230223
0.156927	0.186549
0.226146	0.201527
0.141084	0.239661
0.129397	0.198655
0.230305	0.201417
0.192576	0.143528
0.261314	0.149633
0.25291	0.154821
0.282314	0.185706
0.254562	0.183115
0.199845	0.201939
0.329175	0.133983
0.3815	0.200463
0.309672	0.185896
0.283521	0.16562
0.209519	0.314022
0.210431	0.232837
0.345305	0.071062
0.256184	0.284541
0.233272	0.181052
0.26678	0.259228
0.29421	0.229198
0.273769	0.195121
0.262174	0.25003
0.199697	0.209227
0.273722	0.12848
0.195438	0.142359
0.284394	0.24627
0.20844	0.158192
0.166186	0.220571
0.155688	0.156728
0.192331	0.171173
0.128468	0.322253
0.238192	0.149319
0.244442	0.200512
0.169299	0.263787
0.20377	0.15004
0.222177	0.216592
0.174119	0.067427
0.230463	0.231937
0.099415	0.277893
0.21752	0.227033
0.298028	0.181351
0.195755	0.239542
0.232527	0.216207
0.266928	0.175907
0.187064	0.12351
0.184176	0.207287
0.255336	0.173552
0.181498	0.287551
0.195921	0.210926
0.207537	0.185697
0.236041	0.248644
0.204044	0.285078
0.182529	0.188116
0.210727	0.263312
0.30045	0.290451
0.209978	0.22015
0.382928	0.202436
0.272626	0.313192
0.200756	0.236547
0.267537	0.108111
0.092221	0.148055
0.178667	0.097746
0.206207	0.110852
0.106684	0.130311
0.326504	0.105852
0.321317	0.063876
0.16149	0.081513
0.249746	0.145635
0.213368	0.171063
0.184439	0.162912
0.177784	0.146362
0.215053	0.0752
0.09205	0.109147
0.250644	0.053304
0.238211	0.154274
0.148972	0.176106
0.189907	0.117836
0.165089	0.112823
0.205882	0.036582
0.125775	0.169204
0.20406	0.312071
0.183737	0.136537
0.151212	0.123462
0.157099	0.113908
0.232541	0.138467
0.158636	0.133192
0.0678	0.172957
0.185755	0.092199
0.265282	0.132355
0.269826	0.14429
0.228523	0.079724
0.316874	0.12783
0.227791	0.126062
0.234717	0.084943
0.242195	0.179541
0.233642	0.176686
0.13675	0.165723
0.213517	0.147377
0.085469	0.150431
0.15524	0.125431
0.253312	0.189162
0.201108	0.196661
0.133531	0.128877
0.204049	0.235513
0.132103	0.080104
0.229829	0.182824
0.109848	0.18127
0.152024	0.138336
0.129333	0.165879
0.122582	0.073241
0.072916	0.057141
0.13808	0.111273
0.131559	0.113642
0.080807	0.157464
0.090328	0.024167
0.149991	0.100461
0.164233	0.130377
0.164929	0.080075
0.252285	0.133235
0.123629	0.051213
0.081786	0.069147
0.182372	0.151183
0.066597	0.145708
0.258433	0.055451
0.211411	0.069216
0.18954	0.100323
0.16014	0.119324
0.235384	0.049069
0.124091	0.08758
0.213488	0.063732
0.223035	0.099862
0.158165	0.139639
0.110996	0.126083
0.220003	0.144712
0.252947	0.110642
0.146222	0.049268
0.195016	0.117551
0.190372	0.113028
0.188738	0.194695
0.109046	0.140273
0.077767	0.148488
0.190771	0.202289
0.225172	0.13535
0.135771	0.15029
0.131651	0.188585
0.182773	0.195316
0.17787	0.260922
0.180017	0.139971
0.168867	0.207204
0.226111	0.223772
0.145173	0.237983
0.190076	0.154461
0.21266	0.107113
0.170696	0.125979
0.236699	0.183667
0.182908	0.165431
0.130157	0.240104
0.179786	0.124747
0.107839	0.140839
0.146408	0.150492
0.135162	0.162088
0.098024	0.169973
0.208239	0.185383
0.209454	0.144522
0.192536	0.150292
0.208175	0.112913
0.189797	0.123133
0.217996	0.080268
0.16039	0.153312
0.181726	0.102891
0.192964	0.144077
0.264989	0.020991
0.096547	0.1636
0.1458	0.17754
0.116082	0.181629
0.112689	0.195506
0.074052	0.260753
0.135448	0.21227
0.17927	0.160832
0.175895	0.134817
0.118729	0.080593
0.239928	0.154341
0.187192	0.164979
0.408681	0.173017
0.257374	0.132995
0.369299	0.193706
0.285193	0.267597
0.405752	0.063437
0.353563	0.196692
0.389052	0.109792
0.408834	0.178318
0.080152	0.150245
0.222899	0.141509
0.352814	0.064779
0.277486	0.178338
0.225823	0.103578
0.39136	0.0795
0.394455	0.167253
0.418083	0.14249
0.448635	0.167319
0.336667	0.250656
0.331165	0.221233
0.28752	0.189196
0.300694	0.1977
0.311678	0.206324
0.292057	0.140108
0.327787	0.173023
0.32773	0.143445
0.427792	0.241114
0.379905	0.115536
0.334404	0.177093
0.250222	0.208107
0.28625	0.177279
0.262971	0.099405
0.336197	0.147083
0.175232	0.182127
0.141678	0.165662
0.235306	0.137434
0.129253	0.156419
0.157057	0.141678
0.247496	0.189057
0.18298	0.146654
0.280412	0.132838
0.205179	0.109604
0.229328	0.176195
0.233203	0.08392
0.231134	0.184198
0.290767	0.235874
0.19032	0.203699
0.252262	0.134967
0.197854	0.223163
0.177342	0.16186
0.134737	0.200081
0.195189	0.180383
0.1417	0.164264
0.216201	0.122111
0.182828	0.243356
0.235681	0.058065
0.173146	0.212775
0.175158	0.219173
0.151011	0.104472
0.221861	0.218094
0.158715	0.164384
0.143801	0.240102
0.144991	0.223774
0.107366	0.182201
0.222177	0.200933
0.174119	0.118516
0.230463	0.150261
0.099415	0.08405
0.21752	0.149148
0.298028	0.079604
0.195755	0.170224
0.232527	0.20489
0.266928	0.251771
0.187064	0.242469
0.184176	0.190639
0.255336	0.25026
0.181498	0.162164
0.195921	0.187753
0.207537	0.346955
0.236041	0.270402
0.204044	0.351949
0.182529	0.275655
0.210727	0.287312
0.30045	0.216443
0.209978	0.249188
0.382928	0.262482
0.272626	0.269827
0.200756	0.257619
0.267537	0.312048
0.092221	0.27742
0.178667	0.174861
0.206207	0.183881
0.106684	0.217528
0.326504	0.177468
0.321317	0.29054
0.16149	0.238137
0.249746	0.10774
0.213368	0.160825
0.184439	0.073506
0.177784	0.25029
0.215053	0.187159
0.09205	0.088874
0.250644	0.170353
0.238211	0.203794
0.148972	0.155375
0.189907	0.185306
0.165089	0.168151
0.205882	0.111856
0.129121	0.152244
0.113649	0.103113
0.10648	0.14178
0.114201	0.216768
0.109462	0.197374
0.132788	0.162291
0.120384	0.101289
0.12656	0.172748
0.120681	0.218055
0.237116	0.141305
0.174947	0.181961
0.138815	0.177133
0.115202	0.153112
0.257194	0.135595
0.165726	0.166077
0.193499	0.14277
0.180533	0.202425
0.173611	0.188291
0.127785	0.144565
0.167408	0.120882
0.183821	0.173343
0.19414	0.138239
0.074004	0.049975
0.128981	0.102368
0.151473	0.149286
0.164583	0.130384
0.128954	0.091487
0.084059	0.086633
0.151225	0.14573
0.121797	0.162543
0.176263	0.139011
0.165963	0.149159
0.122964	0.104288
0.112524	0.168734
0.070073	0.156884
0.071562	0.191629
0.107414	0.171226
0.083251	0.088154
0.133922	0.163402
0.148607	0.140942
0.130323	0.170736
0.100761	0.135174
0.148109	0.131427
0.059653	0.082706
0.130066	0.200602
0.065128	0.160318
0.108597	0.165581
0.16187	0.188846
0.140042	0.205709
0.131864	0.091099
0.140561	0.117183
0.129906	0.147954
0.186928	0.176886
0.170487	0.111619
0.104564	0.177908
0.180132	0.195809
0.110872	0.117583
0.199402	0.182528
0.162527	0.195711
0.136586	0.181734
0.1954	0.166091
0.179282	0.160145
0.138325	0.133224
0.10878	0.148748
0.160315	0.098704
0.142696	0.203858
0.068814	0.124827
0.099901	0.15048
0.118763	0.094683
0.154409	0.131565
0.117487	0.191633
0.093548	0.127667
0.085079	0.15593
0.124792	0.162363
0.07397	0.110623
0.115463	0.170658
0.08963	0.176886
0.146707	0.233072
0.074964	0.098446
0.098587	0.19337
0.135822	0.231913
0.142306	0.179436
0.049568	0.105498
0.068434	0.147229
0.146976	0.14209
0.12087	0.184838
0.136735	0.197178
0.10139	0.109992
0.112726	0.115462
0.149699	0.119748
0.100798	0.172415
0.14279	0.084769
0.08599	0.117233
0.122904
0.097674
0.067569
0.106672
0.077096
0.096785
0.136842
0.070564
0.022017
0.102561
0.129457
0.122739
0.148474
0.073154
0.160247
0.091375
0.089354
0.137466
0.078176
0.093067
0.119761
0.072894
0.165194
0.142295
0.177051
0.115336
0.13234
0.13446
0.12058
0.066063
0.109211
0.126164
0.094896
0.101855
0.083526
0.061572
0.068267
0.129578
0.100724
0.141808
0.101616
0.087258
0.064601
0.078872
0.068234
0.165322
0.153173
0.086041
0.090668
0.093291
0.132069
0.083253
0.114778
0.102293
0.080664
0.104214
0.126158
0.055642
0.083776
0.069702
0.097102
0.150383
0.084823
0.077362
0.118019
0.131297
0.067079
0.164268
0.190097
0.114084
0.098564
0.086199
0.177036
0.089608
0.085623
0.140745
0.109677
0.12344
