# Supplementary material for: Activity-dependent synapse elimination requires caspase-3 activation
Source: eLife. 2025 Jun 10;13:RP101779. doi: 10.7554/eLife.101779 (PMC12151539; doi:10.7554/eLife.101779)
Supplement: Source data 1. [file elife-101779-data1.zip › CSVfiles/Fig5Suppl1D_CD68.csv]

WT	Casp3KO
5740	5790
6680	6040
6090	5960
1710	8220
1990	5830
2350	2570
1680	4110
2230	3500
1960	5560
1890	4580
4090	2430
3920	2270
5520	2400
2060	2970
1840	1970
2360	2670
2090	2740
1120	2160
1370	1750
1640	2070
2130	2410
3080	2660
1760	3350
1820	2050
2710	3580
1700	3610
4050	4840
3800	3330
5380	3200
4340	2430
3540	4310
4510	3810
3720	3910
5960	3520
3150	3580
5340	3040
7030	2530
3350	2680
1810	3270
2020	3410
2960	3660
2780	2510
2510	4960
2360	2620
2020	3330
1970	3280
	4870
	5910
	5800
	3370
	4420
	4410
