# Supplementary material for: Activity-dependent synapse elimination requires caspase-3 activation
Source: eLife. 2025 Jun 10;13:RP101779. doi: 10.7554/eLife.101779 (PMC12151539; doi:10.7554/eLife.101779)
Supplement: Source data 1. [file elife-101779-data1.zip › CSVfiles/Fig3Suppl1_RGC_density_Retinas.csv]

Casp3+/+LEFT	Casp3-/-LEFT	Casp3+/+Right	Casp3-/-Right
48.16667	48.08333	46.66667	46.91667
48.33333	47.58333	47.08333	45.83333
46.83333	48	46.83333	48.16667
	46.25		45.91667
47.58333	45.83333	47.83333	43.75
