# Supplementary material for: Activity-dependent synapse elimination requires caspase-3 activation
Source: eLife. 2025 Jun 10;13:RP101779. doi: 10.7554/eLife.101779 (PMC12151539; doi:10.7554/eLife.101779)
Supplement: Source data 1. [file elife-101779-data1.zip › CSVfiles/Fig3Suppl2_dLGN_NeuN_Counts.csv]

Casp3+/+	Casp3-/-
0.00211	0.00192
0.0021	0.00217
0.00314	0.002
0.00228	0.00219
0.00208	0.00257
0.00232	0.00242
