# Supplementary material for: Activity-dependent synapse elimination requires caspase-3 activation
Source: eLife. 2025 Jun 10;13:RP101779. doi: 10.7554/eLife.101779 (PMC12151539; doi:10.7554/eLife.101779)
Supplement: Source data 1. [file elife-101779-data1.zip › CSVfiles/Fig7B_synapse_density_wildtype.csv]

APP/PS1-/-	APP/PS1+/-
0.170358	0.105050516
0.158355	0.102117
0.171382	0.083596245
0.186733	0.160448
0.194901	0.134219
	0.085244
