# Supplementary material for: Activity-dependent synapse elimination requires caspase-3 activation
Source: eLife. 2025 Jun 10;13:RP101779. doi: 10.7554/eLife.101779 (PMC12151539; doi:10.7554/eLife.101779)
Supplement: Source data 1. [file elife-101779-data1.zip › CSVfiles/Fig5Suppl2C_totalMGvolume.csv]

casp3+/-	casp3-/-
680.157	367.857
894.684	625.352
673.715	481.801
723.414	1123.44
1036.6	893.977
881.157	528.036
994.972	523.534
932.973	783.886
699.487	621.41
1020.75	665.987
841.838	691.555
770.668	1040.83
709.239	721.201
985.257	734.029
837.46	726.424
925.151	1036.54
573.956	671.562
509.823	850.443
532.341	410.19
447.666	540.596
396.799	539.337
685.305	683.451
590.237	522.577
1227.01	564.516
1013.58	827.378
587.773	709.42
608.231	909.484
745.903	460.098
550.452	699.584
764.751	593.785
825.675	397.518
865.657	615.919
681.003	786.659
914.9	678.533
349.168	645.514
513.633	459.271
473.457	482.757
326.468	786.155
746.122	598.5
523.225	568.098
669.096	872.239
623.563	585.807
931.983	525.935
609.665	600.272
681.266	401.273
552.624	713.137
524.925	585.133
699.867	860.956
613.234	1227.83
848.684	583.964
1026.99	524.88
562.516	749.255
573.556	696.284
1017.64	816.538
1075.5
610.238
650.858
613.592
623.226
475.435
615.073
