# Supplementary material for: Activity-dependent synapse elimination requires caspase-3 activation
Source: eLife. 2025 Jun 10;13:RP101779. doi: 10.7554/eLife.101779 (PMC12151539; doi:10.7554/eLife.101779)
Supplement: Source data 1. [file elife-101779-data1.zip › CSVfiles/Fig5Suppl3C_totalvolume.csv]

het	hom
83625	61375
93184	142782
95737	47064
162073	128439
84378	148321
64912	141116
138712	137014
124486	134587
93301	205331
314853	123677
49057	117683
211059	80060
195932	254910
112020	90884
153829	94332
90524	323039
34542	181905
80695	86482
98720	67498
146476	70724
187452	120589
107494	95651
272567	92859
42008	90891
59675	144815
115754	78965
131965	454102
122970	182555
101275	98935
132477	80876
217568	115559
196487	56646
156236	134240
196744	137079
303360	249720
149969	106705
171019	156121
168031	59031
104488	57670
179668	112029
146560	172540
126776	156252
173509	82494
128537	164860
261297	67646
173924	145324
220010	71090
419179	73943
122212	143205
112837	106249
139928	133372
178553	97520
185038	109617
36913	294227
49689	150505
155803	90640
152241	155126
325009	173788
118869	87805
200117	96654
300976	150254
141134	134854
125465	142394
33481	98060
153447	108149
91754	127266
154697	133223
159346	186572
164808	141576
146237	161633
76132	127621
36054	84256
103265	142711
35083	158817
104112	288789
139958	110437
48242	123309
192141	80020
115616	78648
80465	221708
131370	174584
89414	166477
120426	212829
137808	360190
218918	209053
98154	224836
204286	105368
96512	177431
72853	111879
149096	82668
277386	108953
134341	196448
194172	74371
140626	134218
153336	78933
259207	86131
291096	79248
129985	93646
119460	37476
106888	271772
116442	206078
173730	293201
100416	136926
246512	152223
229713	135058
135391	62324
126324	141283
170514	214947
151805	128168
146941	112005
157632	251351
181648	126944
142054	152987
218520	82087
86250	80125
83600	36559
101327	160332
148862	169785
314377	207745
242496	323204
201471	114792
196104	115171
204268	58316
119887	196127
141141	236416
133716	300566
58381	57752
103867	165676
179663	101780
95076	136992
119364	182596
214589	207332
164334	270862
159862	276198
125994	262035
118023	115776
149467	77089
160322	122322
246542	133085
258363	99902
178834	146764
222493	88710
82667	212188
236948	103145
335099	163134
165657	135207
230411	104943
276940	238937
108540	116113
241553	40589
346758	209434
186169	103706
245915	162063
191112	173365
215377	158663
265819	93005
226954	148899
376221	61251
119609	141575
296742	222114
201555	131190
225067	202484
163262	158753
153144	85453
86728	131463
176707	79128
173834	145728
177166	229718
147154	176041
160593	251634
147115	30317
145292	263383
44150	193574
109380	207751
218883	200212
223207	237754
258048	229087
250298	112396
126989	114062
163151	172922
263607	156069
176630	386844
119007	148154
142190	149628
237000	178573
116236	209484
165584	128691
205037	133983
271145	302278
181320	158397
206919	270805
125555	308475
118929	197824
207805	57095
47493	68214
150666	38037
173431	46071
88803	86469
265399	51094
184464	24288
140882	62859
201468	111215
196158	148749
168061	109785
185710	100873
232069	56678
109925	79842
141520	40121
169401	76871
133645	315018
201218	87065
189920	116856
221096	18876
80867	217061
288835	148395
107234	137711
114991	130275
148969	82879
173663	121536
106104	130535
32546	222944
226600	76255
151621	113423
220209	93006
245286	68505
204495	65592
160548	98019
304141	48248
102694	162109
208994	104133
79238	180726
208639	94851
41995	168201
153913	50743
157275	143390
234202	214857
106928	174664
235863	168555
123225	58242
243013	116625
85129	150066
111551	216375
105183	361923
128591	44346
33526	37694
83505	161954
108744	53096
79712	93397
57078	17938
76203	51701
133211	72092
130263	60161
146114	79042
76042	27333
30510	68972
208312	100697
35985	94751
162451	33519
244719	88539
218693	117005
80479	118212
216529	27884
132264	44595
214613	46305
264310	177454
145966	148940
72450	94297
198412	118001
233669	105221
83947	50129
183445	62269
193736	94491
258040	188062
58952	84574
45214	96373
125374	139223
230136	77714
87032	117858
57770	203400
150414	109268
109850	148092
172591	81574
78171	155112
157320	155603
79320	238477
129794	169531
119682	67830
294766	67746
306858	157783
80009	98158
95677	125826
101380	68770
45554	105635
216006	147414
92045	114513
73864	124608
66346	111162
66554	131136
192547	112397
196412	150644
129659	102431
255862	76826
128288	146791
106871	58448
325325	91227
153704	8577
76060	146976
122214	111692
244677	131285
161804	154336
57777	152977
82286	117607
309226	129349
140304	85059
109569	67000
264171	177284
125160	251806
226178	229295
146610	90817
208343	122757
187328	163104
280977	84572
287560	165082
242562	65335
247751	174547
37022	106353
117204	66528
168397	33196
122156	153568
152485	55703
261771	81404
262767	74673
427639	65887
332897	125593
218647	154649
228095	166192
131346	121177
202322	137092
173978	156163
205475	127762
165660	87125
267664	111979
263694	332699
270940	93566
195714	189358
360724	160718
170911	130735
210033	72126
354361	109554
77608	225591
95786	81424
287334	142990
62368	241350
85484	82525
206901	124838
93708	101780
233014	166975
97777	84883
232419	118548
108665	100477
197682	140252
226402	255587
158221	125782
432835	109526
130016	244492
105218	163071
152459	144915
152962	225830
98561	98657
266149	115028
107000	175614
215958	21841
190619	171682
119206	118364
161494	67894
205104	167518
161173	109257
81708	230286
129841	341826
53411	171263
160593	125743
147115	96355
145292	108669
44150	93591
109380	166612
218883	48941
223207	145132
258048	102016
250298	117633
126989	152443
163151	90912
263607	217793
176630	117610
119007	145212
142190	275795
237000	251344
116236	230653
165584	321855
205037	254220
271145	129657
181320	222477
206919	188804
125555	197508
118929	190762
207805	256057
47493	198088
150666	142807
173431	127987
88803	214754
265399	121633
184464	279340
140882	384675
201468	75097
196158	87460
168061	52623
185710	119372
232069	132510
109925	57754
141520	74778
169401	206233
133645	131751
201218	166479
189920	77958
221096	79866
75381	97613
100860	91220
131633	114459
89183	148515
72176	156044
97001	115026
75043	61646
97808	120339
84270	122905
162317	71031
107466	84642
103072	176370
88648	115588
92480	77469
162634	124335
117502	101588
148023	138897
167512	156822
140326	98218
168672	58075
149992	122910
148611	107653
34415	33104
267839	95592
100974	73699
149697	57648
141158	76947
71501	54773
131862	126806
150276	109712
175713	90944
107956	106287
101648	70211
120512	242605
50824	129269
53324	202932
121950	199384
98433	50612
86163	128449
112351	116799
99157	398711
73944	93895
95503	88009
20668	45466
73838	518885
38377	339278
63740	114644
111641	158739
92835	105660
84600	69521
153256	132097
99520	113311
230327	202805
98385	89282
77974	299744
142352	136726
126526	71993
141158	110624
113785	267833
92753	140019
139647	325225
135740	122280
87666	79609
104237	112064
97573	65446
132764	213334
69690	81598
130585	160741
130778	69386
160218	150657
156463	141453
72833	64699
51958	164714
97489	331236
62200	66744
88185	245118
70665	153306
103851	219856
47912	56314
54186	173284
101993	182657
102080	87678
20404	59469
41252	130946
118346	85182
107983	134699
86195	140065
63015	64280
74626	78919
126010	80926
61893	159989
65724	74623
80430	122666
94156
81640
53201
61648
74619
164409
93256
58248
9050
43884
198057
158212
126432
27309
234272
114229
40282
83654
30276
49684
113355
28343
196016
194800
257065
129167
133288
112229
69545
64716
170537
127660
96708
45422
30406
32711
25535
67445
83595
116790
63076
36083
28709
39556
32758
187214
193159
59181
83466
92949
82084
78767
88704
72192
44139
78503
163549
22295
49186
29581
55530
193243
41494
29993
83967
116659
26523
170800
246395
108181
74791
63728
194499
50964
35687
190893
89900
85386
