# Supplementary material for: Activity-dependent synapse elimination requires caspase-3 activation
Source: eLife. 2025 Jun 10;13:RP101779. doi: 10.7554/eLife.101779 (PMC12151539; doi:10.7554/eLife.101779)
Supplement: Source data 1. [file elife-101779-data1.zip › CSVfiles/Fig7Suppl3D_casp3kohomer.csv]

Casp3ko_APP-	Casp3ko_APP+
0.913528	0.949379
0.876714074	0.951768
0.871251	0.909411
0.864848	0.893934
0.87394
0.926844
