# Supplementary material for: Activity-dependent synapse elimination requires caspase-3 activation
Source: eLife. 2025 Jun 10;13:RP101779. doi: 10.7554/eLife.101779 (PMC12151539; doi:10.7554/eLife.101779)
Supplement: Source data 1. [file elife-101779-data1.zip › CSVfiles/Fig3_casp3KO_OveralapP10.csv]

threshold	Casp3+/+	Casp3+/+	Casp3+/+	Casp3+/+	Casp3+/+	Casp3+/+	Casp3+/+	Casp3+/+	Casp3+/+	Casp3-/-	Casp3-/-	Casp3-/-	Casp3-/-	Casp3-/-	Casp3-/-	Casp3-/-	Casp3-/-	Casp3-/-
10	0.0264544351661827	0.0186265554200497	0.0194797211312028	0.0255952792122687	0.0195173110931617	0.0216752220586821	0.0249473821499354	0.0275108137054656	0.0179362273369184	0.0263319710247621	0.0341674331607612	0.0400107333125521	0.0238691936146313	0.026090225543192	0.0237508340511854
12.5	0.0125765962323004	0.00818892539754287	0.008817259763156	0.0122098897445179	0.00872234817294921	0.010108670578935	0.0117964471939498	0.0125172719909482	0.00783753571863876	0.0124909016576561	0.0165707025182721	0.0200630888643769	0.0113193669061548	0.012579255250702	0.0118410307047896
15	0.00574005588337431	0.00345349320720878	0.00378231660656077	0.00552944459641299	0.00370078640621383	0.00451296292740235	0.00535159478134657	0.0054054569191254	0.00333291407660652	0.00571503475630077	0.00767928808973915	0.00960103296343647	0.00517057952249761	0.00581734068283581	0.00575073558322299
17.5	0.00248489332383716	0.0014176048572524	0.00156100572027718	0.00240819488077837	0.00150498647186029	0.00192517411211679	0.00233028717390567	0.00226911172150418	0.00137240239942217	0.00248910390117053	0.00343435795991574	0.00438698213299593	0.00229301989322603	0.00259822112599563	0.00269857304084906
20	0.00105569728279242	0.000560308162287354	0.000630033780498632	0.00101717612970193	0.000592736084236699	0.000791088197817365	0.000982759192726438	0.000913343458918701	0.000556709248644182	0.00107115512379102	0.00148745881312298	0.00195548127541557	0.000981207376701256	0.0011220259217747	0.00125228180566831
22.5	0.000434350603498175	0.000218037655697296	0.000248428297826464	0.000422288351564954	0.000230852353442974	0.000318170755977734	0.000394610040618425	0.000359349824214114	0.000224399644710882	0.000444764564992598	0.00063052795250747	0.000860457033502932	0.000416640024628217	0.000478257119734843	0.000559649206162304
25	0.000176552583436309	0.0000828219005951744	0.000092843523149577	0.000172691528720674	0.0000899696483206755	0.000127187956240594	0.000152638481524547	0.000141987942865207	0.000085443459515456	0.000182112926765088	0.000270854175047928	0.000370855755314428	0.000174557172741515	0.000195178870642701	0.000250215355631162
