# Supplementary material for: Activity-dependent synapse elimination requires caspase-3 activation
Source: eLife. 2025 Jun 10;13:RP101779. doi: 10.7554/eLife.101779 (PMC12151539; doi:10.7554/eLife.101779)
Supplement: Source data 1. [file elife-101779-data1.zip › CSVfiles/Fig4F_mEPSCAmplititudes.csv]

caspase3 +/+	caspase3 +/+	caspase3 +/+	caspase3 +/+	caspase3 +/+	caspase3 +/+	caspase3 +/+	caspase3 +/+	caspase3 +/+	caspase3 +/+	caspase3 +/+	caspase3 +/+	caspase3 +/+	caspase3 +/+	caspase3 +/+	caspase3 +/+	caspase3 +/+	caspase3 +/+	caspase3 +/+	caspase3 +/+	caspase3 -/-	caspase3 -/-	caspase3 -/-	caspase3 -/-	caspase3 -/-	caspase3 -/-	caspase3 -/-	caspase3 -/-	caspase3 -/-	caspase3 -/-	caspase3 -/-	caspase3 -/-	caspase3 -/-	caspase3 -/-	caspase3 -/-	caspase3 -/-	caspase3 -/-	caspase3 -/-	caspase3 -/-	caspase3 -/-
10.4034	9.65238	23.6497	10.7532	11.392	13.0226	11.5362	12.9164	11.5716	13.267	16.2875	18.3533	9.43557	9.1565	14.5388	22.5568					11.5274	9.97575	13.5996	11.5713	13.3822	11.5278	12.3455	11.9893	14.9376	14.3421	12.2103	25.6183	8.62152	24.494	16.2834	13.1932	10.6381
18.4721	13.6454	10.6601	15.1062	12.6676	9.95463	15.906	14.6294	10.9273	18.7078	9.73848	12.1878	9.81728	13.69	15.6033	10.8235					9.4044	11.6374	12.1335	13.1609	11.1819	12.8161	10.2384	9.59467	10.2115	21.6952	15.7783	25.5571	20.281	11.4292	31.446	9.86351	9.58684
10.4061	13.2756	11.0014	10.7798	9.02932	9.91746	20.4442	19.7336	10.4025	12.2959	18.1504	16.808	10.4893	9.43863	9.85956	12.9824					10.339	9.92418	17.2471	10.3434	15.5191	9.94068	14.8064	11.4681	11.0451	9.71257	16.4063	11.2256	11.5133	12.0042	12.1945	11.9243	9.56945
9.90007	10.0346	13.3253	18.2413	9.07391	12.1544	11.501	9.13903	11.9343	18.0769	9.62607	11.3979	9.13041	14.1883	10.6576	15.6059					13.3137	10.3826	22.8979	9.71893	21.0511	12.9106	10.3848	17.4805	14.1852	17.2351	11.9454	11.6547	10.7906	9.52725	29.7992	14.2305	14.5951
12.0156	9.26517	10.2501	9.24051	14.5078	11.9594	10.2796	13.4313	9.49189	11.943	16.1516	23.5946	10.8763	19.3976	9.38554	10.964					17.2745	10.502	9.97205	14.7999	9.79528	10.2363	16.9623	9.12756	9.11786	13.4296	11.5934	11.2347	9.21482	15.8543	10.7111	26.9031	33.1919
18.2123	11.1062	10.5457	14.4924	9.57615	9.49543	16.6173	13.8938	17.8971	16.4023	12.9938	12.8218	10.9086	10.0041	16.9267	25.7914					10.7664	13.8975	9.78627	9.44764	15.3209	10.342	9.80724	12.6299	9.95625	16.025	10.4534	15.7942	12.6804	13.4841	13.59	19.0274	13.4921
12.3864	11.941	12.5213	17.7263	9.99709	9.25858	11.2019	9.52955	11.9668	12.4702	18.9222	9.67263	9.63003	16.9211	9.69069	9.47083					13.3984	9.98538	14.5374	9.57234	15.4206	26.7648	15.4022	10.741	15.2044	11.9919	9.5783	9.22767	10.0465	11.2392	10.1495	16.2631	11.4933
9.44765	18.0445	13.8651	11.6073	9.84724	12.739	9.54054	14.7884	19.2008	11.4193	9.83104	18.8738	23.3632	15.5504	16.4601	10.8188					11.626	10.3211	14.182	9.12203	9.59191	13.4186	15.1268	11.7924	12.6703	10.2555	10.845	15.9727	9.69094	12.2434	12.9424	9.02766	30.1839
9.7599	9.75835	16.2391	12.4603	9.56734	12.2546	12.3912	13.953	10.5574	13.7129	18.4542	17.8005	10.788	11.6111	10.4435	12.2669					14.7973	14.4778	9.40637	16.5539	21.1158	23.8436	11.4193	11.2596	12.8361	11.5414	9.27917	15.345	9.42887	15.8068	12.8007	9.12841	9.91599
16.1857	10.5798	12.7164	10.315	9.63714	17.1883	12.4135	19.1524	15.8123	20.445	18.938	10.9725	13.0892	10.9781	16.8426	9.01706					9.33831	11.5099	13.3317	10.3069	9.69445	16.0724	9.9451	10.2667	12.0971	14.6578	12.0446	9.54918	11.1468	13.7714	16.764	10.4988	9.09158
9.86711	19.5751	12.4301	20.3933	16.0636	9.07126	13.9725	10.9738	12.2252	12.0604	13.4602	10.5651	11.3628	12.0534	9.28017	9.75777					18.1092	12.9643	11.2666	11.1368	13.3487	15.4019	11.3044	11.0808	9.10532	15.3864	10.3518	13.9895	10.659	14.8162	10.3833	12.7292	9.90855
15.6317	11.9159	12.6122	9.87912	9.77323	16.849	10.9992	15.8903	10.9357	12.4342	14.1399	11.1955	17.3508	11.2191	13.178	16.5593					10.6601	9.50188	9.42201	9.41452	18.0236	18.3779	10.6342	10.5454	9.63388	13.4154	16.2612	12.3392	8.1912	11.7738	10.2142	10.0408	32.9625
10.9138	9.69899	9.79693	9.82479	12.0492	10.0903	10.1905	13.1218	10.0171	14.7717	10.0791	19.5466	9.43663	18.2147	13.4134	14.5636					11.866	18.1437	9.0941	11.7167	9.06871	9.80913	9.89735	10.6901	15.2712	11.134	12.2647	13.0244	19.1159	12.5875	26.7576	14.3311	13.4645
10.3425	11.5116	37.5181	11.4142	11.3524	9.1344	16.8013	14.8931	11.9468	11.1305	13.5248	9.79603	9.93306	16.8239	11.6438	24.6597					11.8746	11.5146	12.1979	10.8769	12.2913	30.4835	9.094	9.03244	10.5303	15.0389	12.4034	15.1348	11.793	11.609	12.9068	9.50966	18.7532
10.0266	11.0008	9.06474	11.6997	10.662	15.0843	15.2237	9.03242	17.5314	24.6568	15.7016	21.1933	11.5328	9.66186	10.5901	9.15489					13.1877	9.43361	9.69887	10.2408	13.0415	12.6368	23.6574	9.25566	10.3041	9.24641	13.5918	15.6389	9.88772	15.1385	9.96796	10.3317	11.1368
13.5285	11.1399	11.7428	14.6322	9.81771	16.5065	9.14151	10.4051	14.2615	26.2586	15.3817	13.8519	9.20453	9.39041	10.0389	13.0742					11.1071	12.2936	9.34188	10.8253	10.1619	16.0259	13.1117	12.8124	10.7506	12.581	17.3744	26.109	10.3461	11.5014	17.5231	9.59812	17.8118
12.0792	10.2656	9.32473	15.8698	9.36886	12.1725	12.0622	9.48346	9.94598	18.3325	11.5559	15.1039	9.12925	13.9318	9.29376	9.13222					10.0009	9.78199	9.20411	21.654	19.2748	9.49933	11.9777	12.2477	11.2372	10.0579	11.5721	21.9165	8.90106	9.54912	12.2283	11.2377	17.6579
9.36601	9.658	11.4132	11.2723	11.8201	15.445	15.7864	17.3106	11.2407	15.1456	21.0242	20.2455	10.0191	13.2403	13.2512	12.6002					18.5453	9.9471	29.0694	11.262	11.6387	13.0484	11.6461	15.7189	10.7115	11.3765	9.79339	13.7238	9.17623	18.7284	13.655	12.0093	9.68673
10.8898	9.56339	19.3638	14.0032	12.2018	16.7618	19.8251	10.0837	13.8846	15.4654	9.73611	18.8118	9.98637	20.1908	16.8203	16.5148					11.088	9.60572	10.0086		10.7385	17.9884	9.1749	10.3254	15.3641	13.2291	13.7444	9.22882	12.362	13.4408	10.9163	18.3557	10.4991
9.26725	10.0452	12.2873	10.9046	13.2087	13.8882	12.3498	15.2253	15.4315	12.9601	17.89	18.1519	9.43468	12.953	10.2323	17.4011					9.73482	14.8348	11.8688		30.8097	12.0128	9.44158	9.98213	11.0395	12.3334	11.1478	14.7933	9.2941	9.73242	10.0007	14.5761	14.9344
12.2431	11.0576	10.1017	9.32062	11.0866	9.65908	22.7444	16.4906	10.9335	12.9616	14.0008	21.2211	11.1731	12.2224	13.3785	11.5429					10.0554	16.1663	16.0645		11.0543	13.215	13.2032	13.1847	9.10692	10.2697	9.21031	10.4739	12.2507	18.1951	39.9775	11.4882	13.0348
10.946	12.0824	15.425	14.6023	9.88955	17.2253	18.0078	14.4314	14.7323	27.3263	11.8239	14.8442	9.39981	9.33223	11.4397	9.28276					9.14841	9.99711	9.886		25.4279	13.2873	10.1237	9.86569	17.0164	10.4952	9.30242	9.4907	9.98078	10.5672	28.7351	10.9603	16.6771
12.2246	12.4056	9.90841	12.296	9.07525	12.3433	10.474	13.0883	10.0453	14.4819	23.6151	18.0016	11.4209	10.1068	14.9969	13.322					12.456	10.7987	12.6698		16.4127	11.5206	14.9254	10.7225	10.4668	10.608	10.1676	16.0368	15.088	14.7364	15.1589	12.9679	11.0283
12.7994	10.8974	13.9754	19.3677	9.12454	9.60964	10.4086	23.4847	12.1949	9.78863	13.3943	11.3465	10.5243	12.0488	10.1486	12.0535					13.7889	9.62898	13.1514		10.4126	11.828	13.5392	11.1014	11.1012	14.0064	14.0754	19.0835	9.29598	9.73707	16.306	10.5464	10.0039
11.0212	9.72091	21.6693	12.2887	12.2899	16.1523	10.82	18.1488	14.154	9.35951	12.0353	17.5961	9.0789	12.5126	10.7445	10.9381					15.0016	9.39498	15.2966		10.6188	10.8394	14.4371	12.4279	10.799	10.3544	9.79621	10.5265	9.10193	12.2529	22.5971	9.29274	16.3919
13.493	9.25374	10.8625	10.7221	10.813	11.3916	16.352	10.0415	11.1089	15.5372	23.0574	11.7119	10.8426	12.6032	10.2571	9.15095					9.46717	15.2501	15.1773		9.56537	25.7792	24.7369	14.6252	9.67503	14.5475	16.8391	9.82282	15.0873	12.704	24.0789	12.945	10.8653
12.383	10.3591	11.1854	10.294	9.19134	12.4148	11.3888	13.8138	13.5688	16.5758	21.9759	12.8133	9.9124	9.74175	9.45196	21.792					15.6811	13.1266	11.2729		15.8923	10.7759	11.8791	9.98234	12.0114	9.1529	13.3371	10.8707	15.3461	10.8809	9.28357	23.9597	26.5944
10.1671	10.767	10.7191	11.1449	9.04999	10.7665	10.3339	11.6067	11.051	11.5051	22.1037	16.7797	10.8429	18.3703	10.8216	10.5233					14.8829	11.759	10.9279		12.2029	12.1144	9.30563	9.62755	10.1751	10.9625	10.8698	9.07658	11.2013	10.5608	10.8411	13.3836	13.6478
9.26644	11.0311	12.6777	10.5088	10.7282	15.8307	10.2239	11.122	10.1468	13.4932	9.54927	17.4763		13.8415	9.96371	9.12123					11.6987	9.7001	9.16905		10.9003	21.8184	10.2189	10.7279	10.1672	25.8405	10.8367	9.84725	11.7996	14.3148	10.9364	9.4541	11.2716
13.237	10.8624	12.8169	15.0005	9.72808	11.1601	32.6113	12.0235	15.3727	15.633	11.4812	11.8165		15.4907	19.2934	11.7851					9.87277	14.8008	10.1842		9.78824	16.2935	10.623	9.84242		17.3675	9.15152	20.3419	12.4406	15.3765	17.5046	12.3156	10.2208
10.1486	11.1171	13.2692	9.61046	12.6052	9.64156	10.9649	10.4768	11.3684	10.4709	13.6381	17.5561		10.9161	17.202	21.293					9.3302	10.2551	11.61		11.4782	10.9983	12.648	9.74978		16.2058	9.61737	16.1195	8.6291	17.529	12.6866	11.6306	31.4889
10.0211	10.3632	14.3606	11.1855	9.16762	9.92557	9.87405	31.4341	10.6237	15.5049	15.6828	11.4023		20.7609	11.8091	16.719					10.0263	13.1862	12.6553		10.5781	12.4031	10.406	10.0639		9.98887	12.6394	9.89018	13.2617	10.8662	12.8581	11.1247	26.8426
10.0964	10.8816	10.1035	12.8419	10.0818	13.0214	9.81363	9.43875	22.8189	9.37572	18.3391	11.7945		16.3804	10.5354	20.2157					12.2176	13.0077	15.7133		11.6539	9.19601	10.1999	11.9167		9.39925	10.151	11.2922	10.7561	16.7018	9.04286	10.0228	14.6315
22.0728	10.1566	9.45359	10.3474	9.36896	9.59966	14.0359	16.0192	14.1929	9.30291	11.1499	20.1974		12.5037	10.748	11.4017					12.0614	9.9915	9.92149		16.6919	11.8455	10.7478	13.787		10.3711	11.5405	13.7704	9.84621	10.5251	10.5446	18.321	11.3153
11.4408	10.2426	19.9196	9.70466	10.7706	16.0776	13.5379	11.8303	11.6285	14.1063	23.4435	18.2345		9.49657	10.3462	16.9007					13.6581	16.1113	14.7162		9.89147	12.2632	16.6477	15.3367		12.1654	18.4075	11.6935	10.802	9.61066	32.237	9.37859	10.2089
10.7384	9.67411	34.6039	9.20138	9.16428	11.5047	14.3157	15.202	9.02463	13.0829	9.53092	10.3297		14.2703	10.352	9.54924					9.78921	16.5065	10.3857		10.8071	11.6547	14.6553	10.366		9.39854	12.1141	12.9398	15.1513	19.3505	19.3178	11.0197	12.0925
10.6315	12.0728	13.3707	12.0145	9.45984	14.4969	10.3941	18.0554	9.1024	9.82642	12.6144	13.9857		12.0709	12.6081	15.0429					9.91359	15.4794	10.2515		13.8825	9.80438	11.6817	11.9118		15.0891	10.4723	9.49124	14.3767	9.40131	17.416	13.5408	16.1727
9.61866	13.5314	16.7105	13.2483	9.8477	14.2832	10.1039	9.53631	15.6397	14.3078	26.8817	15.967		15.9232	15.1952	14.6005					10.9248	11.2788	10.0244		9.90127	12.6995	17.7588	11.4798		10.8796	13.3151	13.8475	9.59275	11.9429	13.1003	11.2035	9.87317
15.512	12.5071	9.48366	12.6645	11.6296	11.8774	17.6214	16.2653	10.4283	13.4763	9.98793	20.9165		10.3235	9.16074	14.6728					9.78838	17.4986	17.9132		18.7909	16.9139	14.223	10.7107		13.304	10.9979	10.5919	20.4756	14.0473	12.6311	11.3491	14.096
9.5029	9.84822	9.78643	14.2883	14.143	9.58563	16.4935	11.8505	12.6573	10.8993	17.3517	16.5002		15.6648	9.33502	9.14765					10.3012		10.9489		9.22491	14.5386	9.65311	10.1345		10.6146	10.1336	12.774	11.1198	10.7093	12.0993	16.6283	9.27222
9.86809	16.6775	11.5149	12.6654		16.5508	12.13	15.6223	14.2539	13.9871	27.2568	11.7546		9.20444	9.86312	11.6577					13.4485		13.0808		10.718	12.1162	9.67075	12.0476		11.8113	9.57867	13.3985	12.8585	9.23249	19.1439	9.65775	9.06462
10.6333	11.1295	21.3986	9.15381		22.4214	9.5626	17.1247	21.5088	9.9859	17.2065	14.6571		13.3011	9.62933	15.3479							19.7518		10.8393	12.042	35.5036	9.26405		9.6442	15.1369	10.8629	8.76258	14.6807	13.4067	10.3685	10.0899
16.5482	13.5915	15.7236	11.1618		15.9795	32.4803	16.1806	9.01741	17.5282	19.35	9.38052		16.0552	9.68195	9.13424							16.9435		30.3271	13.1502	18.0513	10.3069		11.9476	9.02835	9.37795	9.41535	11.1928	9.30396	12.7414	10.8245
12.9553	11.706	20.4716	9.08416		9.73168	10.4479	9.68511	18.4782	11.7263	17.1447	19.6828		9.71243	13.7577	11.3979							13.6948		13.0518	16.8802	20.4925	9.33065		10.0646	9.39294	12.6316	10.2668	13.1188	14.9143	9.24181	9.00234
11.2701	10.09	10.7509	9.17495		17.6152	10.0419	15.7372	9.01847	12.0462	13.5978	11.5311		9.17047	9.1034	9.90442							11.5626		11.7337	15.4646	12.3593	11.3091		10.2108	16.2275	9.87241	24.1897	11.2376	10.9941	9.91647	9.74597
10.6292	13.4466	10.4775	16.0049		20.4749	13.9587	20.9474	12.0225	14.9825	21.0391	20.1133		16.0553	11.5436	13.4078							12.3696		12.9668	13.8141	20.9108	10.987		13.0846	9.87785	12.4598	12.6792	19.714	12.9841	13.0935	11.6377
13.8707	11.0637	14.1131	13.7849		16.8233	10.3642	14.9823	11.1701	10.6338	12.599	14.734		15.5158	11.8939	12.8384							12.861		9.08531	12.7793	12.5882	12.2187		17.4455	9.71468	15.8997	11.893	12.7537	15.877	10.6263	12.097
11.6907	11.5993	9.64074	11.1473		11.2081	13.0931	20.5986	11.4934	10.2789	13.9202	23.2488		11.1561	9.41928	12.2682							11.0412		10.7899	16.0748	10.5403	13.4392		11.1992	22.8201	16.1935	11.1377	10.2331	19.3433	16.8223	13.6329
11.5487	10.072	20.4989	11.5639		12.2081	11.3971	13.8046	10.0376	18.9054	12.7452	11.9247		9.99379	10.0973	17.8379							12.0532		15.4217	10.654	9.45808	10.7115		14.6753	17.9395	10.2717	9.90283	12.3484	19.1885	22.6692	11.1836
12.9478	11.9396	9.8712	13.1788		9.97073	11.7673	9.46047	10.4993	14.0143	20.2398	15.9156		12.1762	9.66332	13.0178							11.9164		15.4765	9.01526	13.8388	10.9345		9.73601	12.1337	12.824	8.00182	14.5592	19.729	10.2945	10.5442
16.7612	11.1037	11.9024	14.8117		10.0965	9.92389	11.2382	10.588	16.6282	12.153	24.1779		23.3955	11.075	11.4665							10.2904		16.0024	9.83185	10.7494	9.13001		17.2789	9.32847	11.3715	9.33065	11.4135	13.5486	11.3607	20.9531
15.0733	10.368	26.3177	9.83286		10.1884	11.7368	9.87674	11.0467	13.4399	16.9275	10.1783		12.4977	13.2951	18.2891							10.7088		10.7735	11.2718	21.5354	10.7763		14.665	16.5446	9.20501	13.4215	17.5906	16.6412	10.1753	11.3738
9.05395	11.7895	13.3825	14.3875		18.3564	12.4757	10.5953	13.2926	30.03	11.3574	14.9162		13.2829		9.8574							10.7442		9.25383	13.8264	11.7166	10.4772		10.9072	11.0855	9.38066	13.3975	9.5021	12.1592	11.4882	14.3394
9.42406	9.38841	10.128	14.817		15.0258	10.0793	15.2604	11.3856	10.3496	13.3815	13.0785		10.0938		22.7228							13.1703		11.0909	13.3434	9.53553	10.0598		13.3597	12.6131	14.63	11.9098	11.671	11.0755	10.8894	9.32995
10.8732	13.6019	10.91	11.2635		13.8288	14.2522	12.6612	10.6966	19.9541	14.2702	14.2179		18.6793		15.6771							10.3034		17.0827	10.285	20.0491			12.2954	10.0182	10.2632	10.5244	11.1216	17.0564	10.627	23.4391
13.4134	22.6133	10.1921	9.34561		10.3208	9.50724	15.9236	10.2144	13.3601	9.9032	12.7522		10.041		10.9445							11.9762		12.9904	16.4916	13.2073			13.8415	10.0128	15.228	15.2742	14.2371	9.88907	13.5647	11.2912
10.8933	12.0244	11.4648	14.1121		12.054	9.62906	12.8344	13.6778	9.1165	20.5831	26.0435		10.0049		9.00963							9.2627		13.6024	9.75035	11.335			25.3943	12.385	17.6429	9.73855	9.07743	14.3583	12.2844	11.0581
9.65336	11.8783	13.459	14.5948		10.7034	12.5107	9.22552	9.38546	12.0742	16.9631	10.7685		11.8926		17.6608							10.1984		12.7033	13.685	16.6333			12.1242	9.55409	11.1578	9.56041	15.8809	9.88795	11.7913	17.9797
17.1887	13.9989	14.5242	18.8059		17.8585	12.7021	12.0858	11.5781	9.19807	24.8519	10.5223		13.2016		11.8284							9.72026		14.43	9.70411	11.7379			15.0357	9.03918	9.5732	13.0028	10.67	15.5033	11.5436	12.031
10.8807	10.3605	39.7207	9.95403		13.3154	11.7505	12.7506	12.046	14.2314	12.7031	13.5826		9.02711		9.88236							14.3629		10.1254	18.469	17.8358			10.1912	15.1591	10.9596	12.7603	15.35	9.65739	13.0825	10.0237
10.8736	12.1797	19.0445	10.7415		10.6906	12.8807	18.6156	10.1871	9.62213	14.3619	15.6917		9.00715		16.2449							10.0704		10.07	24.3942	15.1696			9.60048	14.2294	16.826	9.60643	11.0254	12.0441	14.3466	24.343
12.4577	11.4742	13.411	10.4413		12.4796	12.9555	9.49598	10.1195	16.0055	10.636	20.8559		11.3411		9.84565							14.4292		16.0489	12.7249	17.1978			10.6117	15.5863	20.5154	11.4377	21.5669	14.1331	9.53175	13.0295
13.0695	11.9834	26.5544	11.412		9.70099	10.8222	11.1784	13.4213	10.0483	9.42949	20.0034		12.9295		9.38563							11.3866		10.0304	19.6352	9.85669			17.7596	18.0137	10.1754	9.40496	12.5591	13.6934	16.3628	9.83261
10.2319	24.7798	14.6733	18.4388		11.1893	17.2462	21.3837	10.7893	19.9156	13.4098	12.9434		9.85107		11.6439							11.1274		11.5902	20.6261	17.0613			14.4248	10.7819	18.3077	14.1025	12.2031	13.9917	14.4771	30.9255
16.9917	13.0515	10.0583	19.0041		9.15652	9.34011	14.2292	15.4275	9.3703	14.6483	16.9371		13.7275		12.0355							13.2956		16.977	10.9887	13.7146			26.6669	11.6864	21.7421	10.6431	9.83356	10.7073	12.4659	13.2037
10.667	13.7454	12.94	16.9117		9.2866	12.1671	12.6223	13.3906	18.8229	20.2124	16.075		12.1697		15.3709							10.6458		13.7283	11.998	16.3338			9.00932	10.7505	14.8828	8.60326	9.72521	16.8645	10.1271	13.5427
11.887	9.20266	14.5842	11.852		9.6361	10.1741	12.276	17.3491	9.8163	18.4798	9.91424		15.6738		27.6089							10.9536		13.809	18.8503	15.1676			11.7361	19.1713	13.8281	9.71038	11.9036	14.8998	10.4773	13.6194
10.8454	10.7732	11.1265	18.5964		13.0171	10.5193	15.9394	9.17621	13.9768	15.0612	13.0536		12.2516		10.6357							13.79		10.2095	10.5951	15.1765			10.9472	9.32504	14.8129	12.5165	10.294	14.2279	10.0725	14.0497
13.4671	10.1825	10.5833	9.49428		12.3044	9.08087	15.3452	28.0017	15.0187	16.6274	11.3805		10.9078		9.76622							13.0466		14.9145	9.85251	11.5689			10.0373	9.51599	9.46843	14.2902	16.0753	12.2072	11.6274	10.2759
13.183	11.9053	11.0431	12.5694		11.2835	11.7927	9.249	13.5469	17.227	10.9544	13.127		17.2455		9.3862							11.3084		12.7259	9.23439	9.80726			9.60965	9.57944	9.53209	15.4996	10.0659	19.2852	11.5083	9.14493
9.68896	10.0173	10.4965	12.7458		10.4275	11.2123	12.2999	13.7585	13.2069	22.1355	15.3227		9.01809		19.4331							12.2364		10.5909	10.5105	19.8103			21.1012	10.7417	9.29139	11.3725	10.9973	14.251	10.8195	14.0087
13.1652	12.8398	14.4111	18.8328		10.7363	12.4047	15.7896	10.5906	14.1756	11.0016	16.9238		14.9088		13.0498							16.4966		11.051	14.7043	10.3949			10.318	18.2888	15.8694	10.8676	17.0905	13.7807	10.1577	9.41555
9.18032	12.1726	14.8206	18.0404		12.1416	12.6812	42.5515	11.0554	16.3433	14.9722	10.929		21.128		19.5874									13.153	19.0583	16.1537			20.5055	10.5325	12.8451	8.23388	12.1377	22.3298	9.11994	11.5213
13.1469	9.167	11.3455	15.3229		9.90101	9.05861	14.0829	16.9744	19.4056	28.5879	14.5395		13.3085		9.55296									9.13244	16.0822	12.7373			14.5192	12.0402	10.6595	10.521	10.6242	10.8979	13.9256	18.0041
9.25885	11.9874	9.92883	28.791		9.53233	17.4501	10.4188	9.73257	10.7641	15.2419	10.3057		9.10889		13.9739									13.3581	9.62037	24.9371			12.4266	12.3403	11.3403	11.0067	11.3054	11.2735	15.9417	16.4941
10.4209	11.484	13.0882	11.1131		11.5544	28.1451	10.527	14.4265	15.8324	15.1537	11.5203		9.43033		12.402									18.8127	22.7638	31.2863			17.5749	9.17406	43.1336	8.68927	11.1598	32.3747	11.0116	10.498
10.5935	11.1449	13.6794	15.3036		12.1983	9.61576	15.9375	9.0787	11.6718	15.4071	15.3236		15.6324		9.54659									10.4948	9.56832	11.969			18.8378	9.87638	9.62029	10.1783	11.1692	16.3966	18.1135	9.22319
9.96994	11.0591	10.9304	14.0147		11.2359	9.9349	13.5369	10.6369	15.5163	10.1599	11.2048		9.41658		13.0523									9.65169	24.5222	9.88866			9.25374	9.95609	11.9366	11.3672	16.965	16.4861	9.46168	11.6996
	9.16037	9.35124	9.00239		16.2847	12.4992	10.1661	15.1392	11.2299	11.1803	12.7315		11.5326		9.25447									12.2969	12.603	13.2434			9.92629	9.37281	14.586	11.5728	12.7288	13.4681	10.3584	9.84136
	9.76116	10.1726	12.4838		10.1314	10.9838	20.0534	13.7987	9.7886	19.9338	19.2016		11.8299		9.68492									9.98236	12.747	9.81439			13.8378	15.685	9.66766	9.75883	10.2235	9.40878	15.7956	11.8289
	9.05958	14.4499	10.1471		14.9977	9.69942	18.9491	16.0286	12.405	17.4403	15.2401		10.549		10.5182									9.38015	14.184	13.228			13.6796	9.64863	12.5118	13.2764	15.1772	16.0423	13.2676	11.4954
	15.085	14.992	12.6409		16.6188	10.0267	11.2617	11.8179	16.6861	23.5964	11.3045		13.414		13.691									9.78773	11.446	12.4017			13.8061	17.471	9.66111	8.51951	28.1167	10.6597	13.6152	11.4381
	9.40997	12.3906	13.6297		9.85789	9.82575	22.4232	12.2157	9.0886	11.924	24.059		10.9804		10.938									19.671	12.3354	11.372			19.4262	12.9576	11.8217	13.5832	13.1251	11.4973	10.2783	9.61996
	18.7703	10.8502	14.3648		11.5928	10.3424	20.3513	13.6301	13.1579	17.5399	22.714		18.0446		11.5013									12.6276	12.7811	13.1043			14.1181	9.4402	11.7445	14.8141	11.2413	25.2898	10.3422	10.3784
	14.8177	11.062	9.44157		13.1284	9.44269	9.83731	14.812	18.3121	18.9246	12.796		12.3355		9.19636									10.2561	11.0862	15.1701			13.1224	10.639	9.43121	8.98857	12.4296	11.1709	10.1758	12.3927
	9.41228	9.3085	12.9533		13.228	24.1826	15.3656	10.3705	18.6319	13.6966	11.6298		10.5224		10.1043									11.7562	16.207	11.9575			12.9895	10.2435	11.3895	9.08527	9.12158	9.8372	10.0226	14.0977
	9.56974	13.7173	10.9008		16.0394	9.8968	23.2995	10.6942	10.7448	18.3679	14.466		10.0739		10.0074									12.525	17.0643	17.1262			21.4335	9.21107	13.9731	10.9379	9.89886	10.8609	11.0516	10.239
	9.22544	13.7778	17.0776		9.22755	9.76195	9.09129	10.9426	11.0737	20.5546	11.6842		11.1748		9.21077									9.47133	26.7755	16.1347			27.1851	11.5057	22.5446	14.2479	10.4826	16.9813	9.87255	25.0272
	11.9773	12.0895	13.2481		9.95765	11.7031	9.57947	14.2647	12.4988	18.3595	12.3582		10.0025		10.2872									11.0305	16.1419	11.105			12.2946	9.19851	13.5578	7.81947	31.9854	17.125	10.1772	10.8532
	12.2384	10.0553	11.8204		9.49291	14.3553	16.2594	11.7884	11.5357	12.3109	13.1914		17.5934		15.8668									9.33073	12.9896	11.9815			10.3911	14.5134	15.8622	9.70494	19.3112	13.0898	12.8411	12.4216
	10.9976	14.728	14.5327		9.42049	10.4175	10.5335	12.4913	19.0703	17.7676	9.7071		11.304		9.13163									9.76347	9.20308	16.6874			13.4852	9.70491	13.8188	8.31998	9.81855	16.6804	10.5312	10.7067
	11.6738	11.9081	19.456		17.3395	12.1315	19.7756	11.7542	20.9288	16.4173	11.0583		13.5773		9.64327									16.0724	18.799	11.7066			15.8104	10.6209	13.6347		15.4173	14.9633	12.6184	11.6198
	10.6296	29.8713	13.0211		10.9559	13.6203	11.6167	11.2079	12.4739	10.6446	9.93396		9.45135		20.9168									11.7933	18.2429	10.4391			16.2147	10.2652	22.9502		10.5947	15.3215	9.68009	9.65684
	9.30505	12.2375	12.2547		9.98493	24.6013	11.2526	10.3008	14.6993	23.1046	11.0054		16.0635		20.068									13.0383	16.6474	12.8193			9.34311	13.7282	41.9216		9.34036	13.3623		10.1123
	10.0658	14.2838	17.7514		9.6826	10.3835	9.03773	11.9688	16.8313	11.7151	11.5153		9.81568		24.7176									10.803	14.7141	11.4893			33.7197	13.2817	22.0425		17.5079	10.5846		9.04357
	9.87645	20.0741	13.3177		10.4893	12.589	14.9129	10.0176	9.4094	21.0315	18.6905		9.61906		10.9524									12.0361	10.8939	16.3104			12.953	9.71704	11.1374		11.0133	17.5339		13.7722
	13.6291	15.0559	12.6419		9.98499	15.2506	14.0524	9.07942	23.2775	19.1844	13.4261		10.6446		9.6671									9.75469	9.00831	9.64266			17.5523	15.4655	10.9772		10.041	20.6448		10.7515
	10.014	11.83	16.2282		12.1534	9.54286	22.2721	12.2596	13.0747	12.4162	13.459		10.3933		9.1368									15.3589	14.0183	16.3771			10.4999	9.34061	12.6775		12.0384	10.1879		18.2549
	9.44461	9.79299	9.3373		18.7802	9.43835	11.1513	15.3668	11.1536	16.3043	17.696		12.1864		11.8385									10.3083	15.5357	13.6371			22.7781	13.2921	21.8852		14.3088	14.3232		13.4177
	9.24116	11.0781	18.0399		9.28822	10.5952	20.1261	9.7732	12.9841	12.0233	11.221		22.3703		10.5561									14.5089	10.5074	11.5114			15.2188	10.501	10.5661		12.2958	19.5901		18.4522
	9.48065	12.8094	20.7671		17.3754	17.2654	12.038	9.26793	20.6788	25.3036	21.1987		11.7975		20.2976									11.0969	10.3499	11.0672			11.9642	10.4105	21.7561		17.025	10.114		15.7574
	27.945	11.0983	21.5128		11.4911	12.1103	15.9162	27.8739	15.6945	9.69144	13.5372		10.6054		16.8851									32.5371	11.137	16.6578			23.2116	9.84317	11.9348		10.9534	10.8217		35.4742
	11.3892	11.2937	9.05865		14.7629	9.69413	15.252	11.999	20.0843	10.7324	14.2038		13.1223		14.6999									15.6882	17.0748	13.2731			14.8574	9.30363	19.9039		10.7507	19.1059		10.5425
	10.3491	16.3785	9.74572		16.012	16.7461	19.5553	9.33044	15.5158	20.5693	11.386		10.4431		10.7178									24.3041	9.58275	13.2314			15.6618	12.6779	12.7317		14.3221	19.679		18.1579
	9.98213	12.2489	13.1172		12.1264	16.3706	14.6561	10.0062	14.494	19.0727	13.5819		13.4002		11.7323									11.2597	17.9511	17.3989			10.6369	10.3813	14.1666		10.269	10.6732		10.4056
	10.4032	13.892	10.951		10.2061	14.5744	12.5798	13.623	21.2842	15.5591	11.2252		11.7633		9.43799									17.1868	12.8514	20.7882			24.4779	16.7723	14.2437		11.1531	12.922		11.0784
	11.6319	12.415	21.7684		9.59973	18.396	11.2965	10.4992	15.3026	21.6736	12.9488		20.9798		12.3445									11.0387	11.3274	13.8481			10.9779	18.5196	9.73377		10.8852	13.1416		10.2735
	14.1236	10.0594	15.0404		16.2092	10.4272	21.4449	9.31301	15.0503	13.6708	20.6912		11.8857		11.9997									11.9635	12.2819	11.1365			9.11762	9.07719	10.8759		9.72932	19.245		10.0857
	10.5895	15.5356	15.8779		10.2907	11.5018	20.3792	12.8793	18.4552	21.5745	10.1478		24.3275		9.93273									10.7846	11.765	10.3701			23.0328	12.2568	15.7765		18.3861	24.1119		11.472
	12.0739	14.0166	29.377		9.33172	9.61914	10.29	13.0506	14.232	11.4163	9.72219		11.0449		11.5801									13.3715	13.5319	24.3961			15.4624	14.5372	14.6819		14.0095	9.80727		15.7999
	17.2099	16.3287	22.631		12.3336	9.46166	13.0563	21.758	13.2591	19.6043	15.7344		11.1595		10.0916									19.7637	21.6806	13.3069			10.1663	10.0195	11.17		15.1168	15.7994		16.5535
	13.5411	17.117	13.8473		13.0265	17.0152	13.7763	11.1337	11.2991	18.3109	16.4527		11.1189		10.5359									12.0307	18.2634	12.0259			11.0843	12.2338	13.4819		9.61136	9.0047		10.4831
	12.7509	12.6527	14.2555		10.9923	14.7583	17.5717	12.5947	11.4127	9.74204	9.2034		11.1167		10.802									9.23353	14.9981	10.6191			13.0945	12.806	13.8023		9.56125	20.4151		11.4522
	12.4802	11.1596	24.6675		10.2131	15.0697	12.4372	19.1793	10.7619	10.5802	15.1393				10.5148									11.9204	9.47976	16.337			10.9032	15.051	10.8996		12.9879	17.2191		9.29037
	14.871	10.5113	9.15493		15.6964	9.86314	18.1348	18.2341	14.4696	16.943	26.5064				11.8342									13.5318	18.3304	10.2916			14.0086	16.1505	16.8398		12.1734	14.3195		20.723
	9.979	14.4378	20.3933		12.6852	10.718	18.5326	10.3711	20.2681	14.4409	11.1794				20.2531									15.2776	13.998	14.2617			9.24554	10.1461	9.21092		15.0175	10.9753		10.0338
	13.1813	15.9061	9.83147		12.0728	17.0791	22.7542	9.99601	21.1088	14.4669	20.1505				16.2234									9.08282	14.7991	9.2939			10.2672	10.4717	16.6992		11.6673	18.8565		19.2578
	11.962	9.99389	11.295		10.4946	12.2658	11.1363	11.5964	9.46316	15.4183	10.5494				9.87693									9.52761	10.4357	13.1616			10.6693	11.1776	11.5248		12.6293	22.275		12.3414
	12.7306	11.7467	11.9943		10.0196	10.7983	9.92579	11.9704	10.0415	10.5688	15.9998				12.8466									10.2927	16.4581	14.4266			18.2769	10.0559	26.0678		16.9916	9.89865		11.8588
	10.2311	16.5063	13.119		10.4447	17.1532	12.0069	10.5518	9.43254	21.5098	17.3325				10.8871									11.6926	18.9262	12.4797			12.6665	15.5161	14.8131		9.93448	12.4093		14.437
	17.2067	9.68802	14.9975		11.3636	10.0416	13.6969	10.9476	14.5638	9.28228	9.73906				10.4812									9.17849	20.685	11.0667			13.1632	10.8618	24.272		12.7426	20.6644		12.6981
	9.75389	15.4509	14.675		9.75854	15.2943	10.9542	13.3148	11.6074	9.01411	14.6183				9.20859									14.2087	9.42661	10.7221			10.9181	10.0509	10.4677		10.4617	17.5803		19.3527
	12.3897	23.5252	13.989		20.4147	12.2326	10.8398	14.4269	11.7655	11.6602	14.3317				11.6058									15.2604	11.3962	14.8731			12.9452	9.736	14.5632		10.1513	11.2337		13.6007
	9.15982	10.0683	10.9761		12.8502	20.5647	13.5676	12.1169	11.4894	11.6998	16.3697				9.09335									17.5298	13.0328	13.1918			17.8039	11.8807	20.8879		20.2963	10.9741		12.8981
	9.54245	11.9919	9.2105		12.4856	10.0268	9.53199	23.0526	13.4191	9.16152	11.7426				11.1069									9.929	15.1958	18.9829			11.5101	14.7189	10.5399		14.696	18.2274		24.9087
	23.2852	10.0068	18.6314		15.9996	14.415	11.0863	15.1406	20.37	14.7774	12.1125				11.4363									9.46773	13.3136	9.63594			13.9269	15.3016	9.30583		9.97867	11.6609		17.1378
	10.3748	13.6468	19.4237		11.9196	10.0877	13.2516	15.0433	10.1933	9.25252	17.6955				9.70465									12.6345	13.7056	9.39281			13.2428	9.40583	11.9679		15.4484	20.847		10.6834
	13.3056	12.157	13.3268		12.9192	18.3265	16.4302	9.96576	13.3384	10.6356	10.9338				12.7654									11.7695	10.8432	20.0317			11.7339	14.8045	13.9944		9.16914	22.7285		21.8694
	20.4535	10.9903	11.5295		17.9729	9.38559	11.8789	18.3086	9.9153	10.7182	9.62157				9.95861									10.1159	12.2782	11.2842			9.84162	9.67977	9.83929		20.8339	11.7221		27.0211
	9.80019	9.38381	9.79855		13.4546	13.9916	9.59042	15.1464	13.3509	14.0395	11.3562				10.5101									9.50772	27.8974	12.0191			12.311	10.4233	16.8176		14.0374	9.51529		14.6325
	15.1747	9.9253	11.6495		12.3217	10.3835	10.3294	10.3285	20.9932	11.1432	12.4094				9.62631									10.6589	9.30234	12.882			21.823	10.397	10.3604		9.98123	12.215		10.65
	12.0659	12.1633	11.215		13.9987	26.4148	13.7771	9.08725	11.5605	12.6991	9.62929				11.6577									9.45245	11.3592	15.448			15.4767	11.1966	20.4871		11.518	15.6281		17.8267
	12.504	16.1662	19.6393		11.3357	27.3056	22.114	10.5301	12.7308	15.912	15.5499				19.7173									11.2609	9.44235	10.4167			9.27475	18.1597	16.4279		10.357	9.47856		10.6387
	12.9801	10.8745	12.9376		14.7974	14.1916	9.86087	10.2788	12.7326	17.4664	10.135				9.43484									9.43175	10.3288	18.6301			14.9994	10.3407	9.63627		10.2638	9.63094		15.3066
	10.779	15.0984	12.9815		17.3066	11.405	10.2819	9.75301	13.3525	13.1262	15.7851				15.4755									9.77001	13.4496	9.69475			14.4365	10.827	9.39649		13.3385	21.7448		11.265
	13.2743	22.1651	19.3294		13.9791	15.2633	14.9915	9.89105	12.2749	10.7219	9.85646				12.5883									10.1925	10.6911	14.2255			10.3696	9.28617	9.73355		12.9769	27.3828		9.56181
	12.6579	10.8581	10.7934		13.5533	13.5632	10.6062	9.95247	10.9943	32.2701	13.6123				15.9638									11.8798	10.987	12.2666			11.703	9.23083	11.8626		9.72849	18.7793		23.3721
	9.09783	13.9332	9.0998		9.61877	14.023	14.8778	10.9289	17.9025	27.5105	14.1243				16.8477									30.4135	11.6811	10.2979			13.1956	11.1702	9.70798		14.8941	11.2493		11.3477
	9.36875	17.4215	15.2705		15.0208	10.7539	13.9684	17.4602	9.71084	21.7534	20.0026				21.6588									15.2906	9.35814	16.0143			9.25011	11.3364	9.72238		9.22619	23.4719		15.1665
	9.62528	16.1234	13.1482		23.2029	10.8933	13.8852	16.0048	18.8763	26.0159	9.99418				10.4427									16.1291	10.8853	14.9834			13.3132	14.8182	21.2376		9.96359	10.1054		20.4173
	10.0139	10.4549	13.3081		14.7381	10.1873	9.21806	16.9735	13.8749	20.6475	15.4421				9.68925									9.79821	13.0625	10.119			13.6937	11.9745	9.77269		9.85066	11.9298		10.6596
	9.38011	14.5701	11.5861		9.89064	15.3729	11.3937	11.6764	20.5377	12.6226	12.7694				12.1299									10.7489	16.441	9.96221			10.7191	12.5094	18.3424		15.6081	22.3333
	9.63524	38.8377	12.637		17.0228	15.5185	20.3957	9.0123	9.54682	9.09065	14.9227				15.0579									10.8695	12.7233	12.7495			12.1625	9.84642	9.81281		11.7715	10.7208
	9.37333	9.67374	9.81294		14.445	16.4143	14.5379	11.1018	13.1024	22.0127	13.3186				12.1836									10.7342	19.8784	36.0022			9.35554	10.8306	19.1026		14.8544	12.9295
	15.2926	18.5477	16.6373		10.6236	19.0559	9.30552	10.0865	13.2374	15.1509	9.6558				9.73705									11.3236	10.5044	12.8956			10.8707	11.6843	28.5178		10.4426	9.49358
	9.73835	9.41134	10.3255		11.4396	9.60411	10.0525	10.298	10.3658	9.02337	11.5926				14.1062									12.9716	14.5265	19.033			12.4555	10.9393	12.2481		9.34031	23.8704
	10.1585	9.17273	10.6285		13.3912	12.0996	21.1075	13.6723	9.8051	19.0589	17.6004				17.5968									10.1631	9.06566	12.1825			39.2052	10.5644	15.2028		17.2821	15.1921
	10.8156	17.8816	19.6659		9.80756	13.7843	9.68917	12.5206	11.5137	16.8815	18.892				14.9441									9.90165	11.4329	9.16047			9.23521	14.5854	10.6787		9.15334	15.3376
	12.0395	18.1847	11.7923		9.88865	9.8499	11.4249	10.234	11.5666	23.5428	9.08505				13.5936									11.3827	19.4903	10.5306			9.16767	17.0399	11.5998		9.76646	21.6055
	10.1494	18.222	13.4936		9.51732	10.3602	17.119	23.7237	9.07861	11.9306	9.64322				20.072									18.6661	12.8202	10.2822			18.4717	11.2686	12.2682		9.79839	12.484
	11.0441	10.4239	11.6708		10.3026	9.45247	32.4727	20.7983	14.826	36.4178	14.304				10.0027									20.0399	10.6265	15.4459			16.6731	12.042	24.0895		11.5828	12.2986
	11.0932	9.89033	10.8218		26.7396	11.3527	12.4525	11.0141	13.5194	17.4502	11.6979				22.2548									15.9027	9.82998	12.8725			15.2347	10.8875	9.75422		9.8792	15.4558
	9.539	20.5102	23.7173		13.3242	10.2605	13.7562	9.26103	15.3321	10.324	14.6558				10.5499									10.1875	13.9405	16.0055			19.8148	11.2057	12.0439		10.7018	14.0766
	10.0881	13.7127	31.4118		16.8379	11.3305	11.3551	9.91523	10.9217	25.3826	17.2962				12.9184									13.5768	19.7372	27.1599			10.8747	22.7055	10.228		10.3314	9.31554
	11.4615	10.8126	16.3803		9.47603	11.8708	33.4589	12.6217	14.1939	16.7829	10.2376				18.9849									15.517	11.189	9.29659			17.5316	9.69866	15.7348		14.654	9.5782
	11.7485	9.8484	12.9984		13.7187	10.9601	9.32712	24.4994	13.8346	16.6187	14.9833				10.8943									11.7583	12.9222	9.45636			11.3911	10.5174	15.0119		9.4903	16.6666
	12.3887	9.10067	11.2716		23.5701	9.91929	10.3943	15.9547	24.3543	9.62962	24.8825				11.0105									10.4201	13.9018	15.5559			9.10367	17.0492	13.6589		9.08195	14.3945
	35.9974	9.03268	9.94437		12.5212	12.2787	28.3062	11.5277	12.1901	25.0179	9.18169				9.76426									11.7321	10.5537	9.78103			14.0285	10.2429	10.707		11.7711	12.0225
	9.7848	10.0219	9.99542		10.9071	13.9655	9.17699	10.965	9.56331	12.0752	13.8647				10.7351									24.4863	10.3951	18.006			16.1033	26.0149	11.2597		9.73138	16.5343
	12.0386	12.8489	12.41		10.5417	11.6303	12.3188	11.2051	13.5928	10.5928	10.1252				14.3097									9.48354	9.9574	11.9854			13.4474	12.497	11.4017		12.2129	9.56432
	10.526	11.7133	19.7567		12.8693	11.2303	24.318	11.8465	29.8244	17.7309	11.7866				12.7907									10.7605	12.2557	9.59302			9.76624		12.7426		9.94336	12.4328
	10.2217	18.4202	16.5395		12.6372	15.8606	14.4987	10.781	11.4546	14.4691	10.6808				11.3871									11.8687	10.8194	21.4877			10.8015		22.6298		11.0473	9.21045
	9.41729	10.4344	9.83028		17.2375	10.6095	9.47105	16.7235	29.7336	14.7535	16.8762				10.5567									10.2707	9.78764	12.6062			14.6027		17.1071		13.8299	20.0738
	11.2929	9.28408	9.90876		15.0906	11.0501	16.8122	13.6183	19.2159	20.7292	9.19251				12.4784									9.73337	10.5987	9.45357			16.5332		14.5276		10.6922	12.7426
	10.3332	10.5975	17.2331		15.278	13.9291	9.63949	13.2297	20.1224	11.2388	10.658				11.0016									9.67127	10.4701	24.1381			16.8058		15.5119		15.1881	18.3976
	9.10803	10.4993	12.2665		13.0614	10.6756	14.8799	9.56702	9.08331	10.8124	16.2914				11.9274									10.2789	11.5165	9.06095			13.5326		12.4083		9.06809	9.68715
	13.5272	14.2382	15.7659		9.90454	25.64	17.1345	9.22557	13.3717	10.3014	10.3624				9.21079									11.6962	23.2441	9.50538			9.17607		12.288		9.41454	34.5444
	12.2644	22.2907	10.8029		9.10622	9.504	10.0718	11.9604	10.6019	17.2833	9.45675				9.94885									9.11053	14.2228	11.4737			10.1334		11.6857		9.82803	16.0192
	12.3537	12.8586	9.37815		10.1551	15.837	9.58328	16.1301	18.0194	17.7187	15.3072				9.98859									11.2362	18.9741	15.7281			9.94849		12.9625		10.6844	14.5294
	10.3683	18.7454	14.6752		11.1682	12.4495	9.09482	10.8489	10.9237	9.73478	11.9369				12.0918									11.0578	9.12912	14.3922			12.4302		13.5754		14.3244	11.0226
	10.7294	13.6099	12.5399		15.6728	10.1499	9.83838	10.2865	9.21988	9.8063	14.5299				9.6115									13.3511	22.6419	9.09613			16.8465		11.0418		11.365	11.9533
	10.613	10.1967	11.8627		9.6568	24.8261	12.5824	10.7599	16.4365	22.8827	19.0197				9.03671									33.7528	11.5472	12.456			12.9294		17.811		11.2117	11.4526
	12.0336	11.564	10.7699		14.8423	17.8349	11.9301	9.32211	11.6455	19.292	20.0602				13.251									10.3502	18.579	14.7922			11.6633		9.60923		9.21339	19.6635
	9.01245	14.04	13.4908		12.6723	9.2818	11.3484	9.00751	20.0548	20.7856	11.1047				15.0062									13.2849	15.4758	9.15425			9.84355		10.2722		15.0044	9.98648
	10.1147	12.2441	11.2989		17.6484	14.9383	10.5498	10.9752	9.74404	15.6333	12.2491				13.1339									13.4045	13.5054	14.9448			9.55836		15.4007		15.3788	9.23801
	11.7317	12.3671	11.3411		9.96313	10.4806	18.9864	11.5604	9.87415	9.29921	13.1004				10.2485									9.28701	12.6195	15.8692			9.14071		10.1591		12.4833	12.547
	19.2043	11.8311	15.8201		15.8246	9.45562	10.425	9.93708	11.0323	9.15118	17.2045				9.45636									14.0874	12.6921	10.0925			15.5123		12.6319		13.7818	10.3186
	19.0008	11.3049	12.643		10.5105	10.2481	11.6412	9.72348	15.8117	18.9037	12.4037				13.7231									10.8433	11.5895	13.9014			12.6434		12.093		9.556	26.4798
	10.6564	9.63597	10.7473		17.868	12.2182	13.6646	14.7622	17.8501	11.1454	11.6464				20.784									10.476	10.0616	12.1663			11.9946		12.2171		9.90793	11.7327
	10.0814	11.1199	10.2623		9.08035	13.8347	9.06191	15.6322	9.54933	18.3201	11.1628				12.3122									10.2871	11.6298	15.1043			13.3849		10.9393		19.1807	10.1887
	15.6277	15.292	13.5444		23.2811	11.082	13.7138	9.43063	9.08455	9.16349	14.821				12.1137									10.5638	9.91992	12.9625			17.193		13.9276		10.02	12.2628
	10.2044	12.4507	29.503		10.6934	13.721	10.7981	13.7138	10.5602	10.8479	9.8224				10.7464									21.7806	15.4159	10.394			12.003		11.9633		15.4046	10.4218
	9.6413	26.5779	10.7619		9.89659	12.4662	18.625	12.6618	9.64342	15.5946	15.5614				12.2539									14.0799	9.33853	21.7012			14.3475		9.5926		10.5755	9.86026
	9.80251	10.4538	15.9797		18.0645	9.3285	19.5073	11.9181	16.8244	12.4985	17.2382				9.42624									15.4529	12.1137	10.1023			17.2315		13.705		14.8248	19.8765
	10.3535	11.6656	13.9018		9.25971	14.5842	15.284	9.17831	24.9574	10.0246	15.0981				16.3071									11.0468	14.2133	16.3444			11.2626		9.98888		11.7396	20.1031
	9.80678	9.97255	16.4628		10.7358	20.2304	13.5772	13.5055	10.3322	15.9372	14.0331				14.0141									14.1094	15.0209	9.59417			15.5759		9.82483		12.4182	23.4332
	11.5802	14.1563	14.6999		9.9417	19.6117	16.968	12.6096	11.5416	14.8942	12.2895				9.55885									10.1684	9.61106	9.63188			10.3426		15.2347		11.0034	16.9848
	11.0734	12.9718	13.4338		13.1544	13.6143	15.2863	9.38819	10.1106	15.6441	11.2317				25.5246									9.3028	11.45	16.2371			10.9177		26.3621		9.2102	17.7335
	9.99702	10.036	13.5341		11.1062	10.2867	12.8365	15.2636	9.59899	10.0334	15.2505				11.5598									9.04115	27.1664	9.48554			11.8426		10.4025		9.65551	19.1842
	10.3797	14.9693	13.4341		21.3002	11.2197	20.7797	10.8523	12.806	11.2564	19.4972				13.3752									9.9672	16.1103	16.2431			9.39612		12.3517		10.2948	21.2466
	9.15262	9.97667	9.59611		11.0929	14.7121	11.2601	15.5312	9.14682	9.38513	15.1336				11.864									14.2263	13.0739	11.0784			10.3284		13.2808		13.0815	13.1837
	11.6565	10.1399	15.1207		20.2828	10.5029	10.1596	9.21172	12.3848	12.7596	17.1352				10.8292									21.5956	10.5645	13.3994			16.2763		14.6518		10.2076	34.4268
	11.3719	13.3671	12.191		13.6014	10.7535	12.4861	9.33849	10.1905	11.9787	12.4917				9.72615									18.3742	15.9742	12.8231			14.6361		9.34552		11.6712	10.3716
	11.5774	11.1547	26.1882		11.0769	14.4237	13.5436	11.6994	9.55103	19.685	17.0478				12.9138									17.9007	9.51625	21.3911			15.9853		13.1287		9.8563	18.2977
	11.8943	10.5889	13.5137		9.31973	13.9347	17.0014	10.0853	27.8828	12.5993	18.8313				11.3179									9.13149	13.5231	14.4728			16.4687		14.4124		12.0297	13.3431
	10.6881	14.6031	18.2929		13.7182	12.2399	12.7406	10.1396	9.50173	15.0892	12.7188				16.1534									12.751	13.18	12.8612			11.5476		11.4101		10.0501	12.322
	13.867	14.3665	12.3408		11.4748	10.774	13.3843	16.0321	10.4781	15.1996	13.6361				15.2483									26.058	13.1623	9.79996			9.31686		9.432		12.7683	15.5238
	13.132	9.27507	13.882		9.93098	10.4504	13.2733	31.2899	14.3637	20.3445	18.9109				10.8753									9.90794	17.6974	16.9862			13.2393		11.7306		11.5178	9.23794
		12.8794	19.4498		9.8463	9.7711	13.2265	24.9277	17.115	11.2064	25.2073				15.281									9.41935	9.98022	10.1211			13.637		11.8464		9.53104	10.6342
		19.9506	16.2239		11.7016	25.6369	33.522	16.6044	14.1197		14.9591				10.4231									9.02076	22.6065	16.9039			10.192		13.2481		11.3675	15.4371
		10.699	9.74291		10.4191	10.8683	19.6493	10.4286	9.08912		14.2535				10.2975									14.5661	9.76303	9.61727			12.9295		11.5694		17.7877	15.4662
		11.2729	9.91191		10.0045	9.48201	14.0789	9.30975	9.97741		10.6898				18.1974									10.5362	9.0782	12.9573			12.2459		15.526		9.01261	11.0287
		16.7604	14.833		10.7466	10.5812	14.9937	14.0964	9.63634		12.155				9.97995									9.16625	14.4513	13.7939			18.4628		10.2037		12.9598	9.16038
		15.9074	22.4234		22.5036	10.7362	11.2677	14.0163	9.4204		16.7569				19.4747									17.8593	22.7498	11.394			12.32		22.2575		10.5608	14.9595
		11.0346	21.6772		16.187	10.2587	12.5813	18.5378	10.9421		10.0504				14.4771									20.0681	9.75131	10.1074			10.4081		10.8384		13.9723	18.7018
		12.7563	21.5837		12.7121	11.6182	20.7885	11.7045	10.9952		10.0293				13.7774									19.2795	12.3285	11.4257			13.6309		12.9336		10.5076	22.207
		12.6291	9.41823		10.5153	12.9584	11.617	9.98243	9.18921		11.0094				16.2729									24.8528	13.6256	28.0045			10.402		9.20689		9.63964	15.9364
		17.056	15.7065		9.42719	9.48481	9.28044	16.5291	13.1077		17.1594				15.7957									13.6684	10.0392	9.44619			13.1628		9.73379		9.99962	25.8339
		13.175	15.2018		12.2303	11.6599	13.6738	9.92524	16.5142		12.8549				12.1712									10.8419	9.86899	9.509			10.1122		10.3763		10.4092	12.1867
		10.0418	9.85327		11.0282	9.82311	11.0925	16.4538	13.9875		20.0723				10.8465									9.52298	11.1874	20.686			17.6901		18.4216		13.591	14.9051
		17.9247	19.9945		11.4991	19.4373	11.5089	14.1365	9.15795		11.68				13.2685									15.0549	9.55582	13.2918			21.8922		10.1224		12.4769	20.5583
		10.733	18.9039		14.7403	15.5431	11.4654	11.2967	18.5232		15.8845				9.78867									9.87494	16.5017	9.69788			13.4808		9.97354		15.1984	17.8303
		22.1622	9.13066		9.52009	9.07714	12.8947	10.6237	11.0675		11.2628				11.4292									11.9215	18.1035	17.7393			9.86451		27.2207		17.5841	10.6813
		10.4167	10.0453		10.7671	11.0389	14.6135	17.2785	17.6158		12.9366				12.015									24.8802	14.1844	10.5817			11.8387		10.7171		9.27079	14.8298
		9.63353	14.3322		16.7523	19.8175	15.923	13.2712	9.66883		23.9452				10.9503									12.7575	10.2149	17.3516			11.8142		15.258		10.4804	9.24752
		11.9186	12.5766		10.3861	13.5326	11.7838	13.887	11.2156		24.4739				14.9939									14.6267	18.5521	13.8531			10.7452		12.8984		22.2159	20.9235
		13.5997	29.1506		13.9701	18.4192	15.6227	12.2633	13.0784		13.8857				10.3569									10.111	25.6507	9.70947			12.7778		11.2034		11.6072	15.8255
		13.2027	11.9885		10.5206	23.96	14.0664	22.8225	9.99437		14.0172				16.0493									13.5969	11.0547	9.51418			10.6943		12.0256		9.54291	16.5595
		18.8558	22.5766		9.81705	10.8342	14.2993	11.6892	13.106		17.7384				13.7764									17.736	9.22754	15.5357			10.1092		20.9634		11.7056	10.936
		9.83142	9.58057		12.1273	12.4924	12.8821	9.06001	15.7281		14.0462				10.4172									12.9601	10.5558	9.18927			11.5356		11.742		10.4896	12.2374
		10.9887	16.0661		10.1937	16.3603	13.1353	10.1325	10.8629		9.16029				16.3397									22.827	10.7559	20.5997			13.3987		13.2598		9.00496	11.2505
		10.5101	15.1607		11.2465	14.1048	13.2781	16.1171	15.9674		14.7755				11.7517									10.6131	14.9479	9.22745			13.3397		9.92362		12.1168	14.5492
		10.9766	12.4236		12.2551	14.5849	9.776	10.0646	16.0406		10.3799				10.9887									11.0448	14.1113	13.8541			10.2735		10.8874		11.8543	11.1321
		9.87205	9.20621		11.2148	12.3136	10.0809	19.6571	9.75488		23.0571				17.7022									11.4662	18.5607	10.4276			12.5856		9.75072		11.2448	9.66839
		21.7528	10.7871		15.2458	10.2693	17.9659	16.7026	21.9557		13.9278				10.9038									11.6304	17.6316	11.603			13.6635		22.1407		9.54629	9.79894
		12.6206	17.3553		10.3292	10.9777	22.953	19.2478	13.8163		14.4164				10.3942									25.3005	21.7314	11.3385			10.6613		9.59203		9.81436	9.81784
		11.5108	11.6893		11.0218	13.0245	10.2195	12.4111	17.8043		14.5773				11.5908									11.1793	12.6398	13.8252			15.7148		14.9447		9.04391	34.0494
		16.7729	14.1026		10.1857	9.00497	11.5077	11.0049	11.5154		16.7904				9.16553									16.3279	9.50282	14.7198			10.6884		15.9709		12.1051	16.8865
		9.47004	12.978		15.8009	17.361	11.0035	10.7102	10.9783		9.88989				9.45956									11.6157	11.0225	13.4235			19.394		17.2922		12.4992	24.1404
		10.4012	9.53797		12.7969	9.45703	15.235	14.8269	13.371		13.5173				17.2104									13.1118	14.129	13.6419			12.6885		11.2033		21.9549	13.9817
		13.4984	18.5419		9.98115	15.2399	12.5319	13.1152	22.956		11.4521				15.7119									9.48553	12.8016	9.33712			15.9911		11.6615		13.6134	15.3079
		10.7107	13.8772		9.8263	15.3935	12.4915	10.7068	9.44465		15.8896				10.5826									10.8855	10.1953	11.8063			10.3318		14.9014		9.06409	11.4571
		9.67986	17.039		11.2188	15.1819	12.5559	13.7261	9.4918		13.0088				11.9158									10.907	15.694	9.04252			13.8856		25.8286		10.4899	9.05683
		9.52533	19.4938		9.02776	9.84496	20.6796	20.8825	10.5507		11.1436				9.07632									9.99058	11.0809	13.8677			15.5437		9.29023		18.4735	23.2228
		9.98282	21.1078		10.441	21.3933	16.3296	9.35568	9.71708		9.19785				13.04									14.5741	11.9626	16.3143			11.2467		12.7412		11.7729	12.5751
		17.2329	19.3947		28.7053	9.73527	15.3362	12.2745	19.6341		13.5557				15.7807									17.0598	10.5728	10.2295			20.6328		9.61446		12.9385	15.3067
		11.3993	15.1375		9.73077	12.8471	13.2199	9.26992	12.554		12.9468				10.6359									13.1241	25.9669	12.8451			13.6039		14.7619		12.13	12.9172
		12.742	16.3909		12.2466	11.0195	9.69285	12.0187	14.9869		11.1198				9.78311									20.4111	14.521	20.1144			17.4052		16.3524		12.3867	15.8078
		9.71234	10.3878		9.15969	13.2889	14.7346	10.0449	26.8068		19.6996				9.28503									12.4462	9.03076	10.2801			11.069		11.0773		12.9367	11.9473
		9.35979	9.1437		12.1517		18.4949	12.5403	18.8261		13.5599				13.6898									9.14966	14.6406	11.7287			17.671		15.2568		12.3711	13.0328
		10.4095	15.6457		9.30579		14.9779	9.52288	16.1362		10.0086				22.089									11.9332	15.0131	13.5852			13.8611		13.7002		11.5978	24.0316
		20.3491	10.9327		12.169		10.8451	12.7213	10.3862		9.55266				11.7594									12.0512	14.1672	11.24			9.0831		13.4459		12.9182	27.4209
		14.0898	10.9471		11.5302		24.8212	11.9532	9.92933		13.0002				13.8994									14.2255	11.2362	10.2837			21.2899		14.0475		10.3946	12.475
		10.7085	15.5569		9.62292		10.8989	14.9348	19.1919		12.4183				22.4961									12.6096	12.9596	9.58768			10.1867		12.4489		12.6371	12.5541
		14.1201	15.0502		11.3244		13.621	13.8663	18.6463		10.558				11.0776									12.2816	13.4818	10.2724			20.6085		10.2718		13.7922	13.6404
		9.68976	29.9589		10.9186		16.2762	10.1919	10.8224		13.3468				9.71395									10.0062	13.3847	12.5			14.8467		9.50175		14.9906	11.367
		10.3195	10.6151		9.87451		9.17545	9.08463	19.2747		15.5875				18.7183									9.32455	13.2305	15.4786			9.89621		12.249		12.8434	9.74189
		9.4418	20.4246		9.40428		18.8396	16.6251	10.0792		10.526				13.0628									11.174	11.1834	15.1856			11.9577		9.14311		9.65343	11.9712
		17.6609	10.3265		14.7083		12.7279	14.2857	10.5546		15.4372				15.1629									12.8714	14.3241	18.7269			13.4826		14.3949		12.626	24.2869
		12.8346	11.0135		13.6787		9.43082	16.1986	11.8155		17.8966				9.48008									12.3243	9.45832	9.75339			11.959		14.3183		13.7083	20.6308
		10.6043	17.4053		10.6141		12.8955	14.0626	12.6423		17.4521				10.3157									13.1446	20.3439	12.5649			17.9109		15.8195		10.8491	11.2747
		14.2887	13.0713		14.3438		12.3791	9.66854	9.71802		9.41935				9.3811									16.6338	11.2232	10.8271			14.3834		12.811		10.7831	14.0034
		15.088	16.39		10.3467		12.2528	10.8781	11.1371		9.61911				24.7125									10.353	11.2315	17.9992			14.7647		16.7346		11.8342	10.5612
		9.29208	9.80322		14.5425		11.1442	9.37163	10.4523		15.1782				9.51448									10.2425	10.9323	9.30425			9.29156		14.2332		15.4914	12.801
		9.02631	13.8341		14.8476		12.4581	9.26508	10.9724		14.6082				15.0201									9.5072	12.3559	16.4547			11.2352		10.4238		13.0242	11.1311
		9.38189	14.1319		10.992		11.7026	15.2144	27.3848		14.8763				14.1522									25.6273	9.80296	13.1501			13.8648		9.13123		15.3854	10.811
		10.6606	10.601		11.4988		15.0222	10.5824	20.2748		12.405				9.90674									9.32394	10.6216	22.7821			23.5216		10.8747		12.331	12.9757
		9.27108	19.5853		12.6269		12.6219	12.39	13.5555		9.54319				9.54588									13.5432	11.6728	10.452			11.2862		10.5361		9.94435	11.5853
		10.4773	14.5969		13.0762		10.0936	12.5905	9.06037		15.7251				15.2354									10.4369	10.2264	14.4919			12.5753		9.22952		10.065	15.4451
		14.4085	10.8903		12.7467		21.7478	9.65162	11.1606		14.4602				9.23531									10.8248	15.4567	11.119			17.4526		16.7945		19.1829	10.6164
		18.8732	18.4275		9.75159		11.592	15.3682	13.7423		9.52136				14.103									11.4427	19.2111	10.1639			11.4387		11.171		13.2612	19.2805
		9.15884	9.48597		12.6972		15.4892	12.1582	16.7519		10.9953				11.4215									12.8863	13.3463	15.0307			9.00432		14.2941		22.6623	10.3875
		12.6252	14.1061		11.2284		15.8561	9.11923	16.9491		11.2969				20.577									9.40431	12.8567	11.2594			14.9466		10.7		16.5088	17.7723
		9.60181	11.3899		9.84455		16.4673	9.02997	12.449		11.9789				11.5938									29.5616	13.7073	13.1357			9.43981		11.2299		13.6837	10.739
		10.5454	18.8173		9.62028		18.7287	12.8798	25.0661		19.8132				19.1489										9.90367	9.18142			9.42105		10.2956		18.3646	16.7885
			10.5411		10.9388		20.7167	16.7605	17.0256		19.2643				10.3087										9.46887	16.7749			13.6196		13.5476		9.96019	13.1244
			12.7424		10.6036		19.0388	10.1758	14.6234		11.8882				11.5411										9.44683	9.4022			17.197		10.2318		10.34	14.2857
			12.4181		12.1906		18.8426	14.5999	13.5004		10.9949				9.93328										10.2493	12.5328			11.3195		12.1863		10.6007	14.6102
			13.0013		11.8981		14.2533	10.3572	9.52096		13.8455				15.2029										16.4862	12.7851			13.2064		12.3811		14.8734	13.34
			12.0304		9.01809		10.063	14.7205	14.3364		14.0443				9.76996										13.2975	12.3681			19.4168		9.08272		12.8693	10.7089
			14.2157		12.1437		13.544	12.1102	11.9068		11.5147				14.6131										15.5757	15.2651			13.5382		14.9353		10.9618	10.8545
			13.01		9.62001		12.2516	11.9536	10.5518		9.74966				12.7545										11.8355	14.6068			9.8694		9.56741		18.2814	14.0904
			17.5464		11.6084		12.5588	11.6198	9.24841		15.0735				11.7168										11.8793	17.2577			10.1737		12.8336		10.8215	10.1593
			15.0553		9.08009		18.9174	11.1294	10.9476		10.1182				10.1372										13.9138	13.3964			9.90878		12.9788		12.2678	13.5181
			15.1732		9.35021		15.5263	14.2106	19.6427		12.6421				16.1317										12.7292	14.694			17.8957		14.7375		17.4148	12.7782
			14.0077		17.1442		11.3516	10.5463	13.5281		13.1463				11.0126										11.2314	12.701			24.2966		13.3976		10.0227	19.33
			13.3426		12.191		17.7933	16.1822	9.10517		9.71927				18.3131										10.1028	10.7317			12.2078		17.1576		10.7033	29.5226
			13.7336		9.73165		10.3012	11.8305	16.0649		12.8116				33.5409										9.66645	15.8642			9.22957		15.0148		9.99235	23.6224
			11.6853		10.3382		10.8233	11.6226	10.9499		14.39				9.0403										14.9265	11.9					19.5268		11.7608	23.0814
			23.2198		9.99758		17.5816	10.1361	12.8929		9.13531				14.7866										12.5773	14.9101					15.5501		16.2683	13.5348
			13.7054		10.1001		10.1547	11.5211	15.0597		17.5435				16.6768										9.17137	15.6403					15.7111		12.0042	10.8996
			16.3473		12.1936		9.6681	9.75716	17.1112		9.96988				10.6825										9.86344	15.1549					12.4948		10.51	18.5903
			9.13337		10.0458		23.1674	9.33099	14.8189		14.3888				9.66383										11.841	18.1936					10.4995		18.4396	10.7864
			15.6564		13.4895		9.09051	10.2709	18.465		15.8685				21.8245										15.5149	10.1748					16.5553		15.8231	9.7246
			12.5035		10.1346		23.9302	10.9538	19.6353		15.0177				19.6933										15.2345	10.4707					19.3206		9.90581	9.93937
			10.3058		9.62806		17.6992	16.0027	15.0991		12.849				23.0254										10.47	16.52					24.4814		16.4997	14.2324
			11.7586		12.4172		15.4462	10.4556	9.85569		12.4787				16.8232										14.3679	9.98902					12.0457		14.0326	12.8663
			10.4177		10.702		9.91836	16.7218	17.1096		10.5682				17.1917										9.74313	12.4397					13.0359		14.8168	15.716
			9.24359		11.451		12.4861	10.2125	19.1827		10.653				10.7777										11.4203	14.8911					11.8897		10.1196	20.5551
			17.9159		10.9448		16.2005	12.6955	11.3023		12.4165				10.4834										18.9359	11.3878					9.5976		16.2318	11.6921
			10.3617		11.685		9.7117	13.1563	9.20906		9.93524				17.8676										11.6793	12.1369					12.098		16.5951	24.7617
			17.9486		10.4371		17.405	9.18875	9.16469		9.44092				9.2425										10.5073	17.696					9.96492		21.3697	12.091
					9.39986		10.1574	12.103	19.113		9.46594				21.2872										9.37839	13.2507					18.8734		16.9784	10.9061
					9.52243		11.9547	12.4402	12.4972		16.3438				9.88346										11.238	10.134					12.0955		13.6637	10.8073
					10.7468		12.3365	9.63136	9.6894		13.1477				13.4628										10.6089	12.1126					15.6369		10.418	13.3019
					10.555		17.0135	11.8899	12.2847		21.5155				11.034										15.4703	16.4768					12.5012		19.1223	12.0388
					12.8339		11.2657	24.6923	13.5709		10.9502				11.2996										12.3359	9.31569					10.5912		10.6776	10.0742
					23.7719		18.7946	9.41743	10.1984		21.3002				12.6443										10.8103	9.79877					14.492		11.5501	12.8588
					9.57853		11.5278	13.8052	13.3442		17.3633				12.6702										9.70604	10.1813					12.3819		21.205	11.8571
					11.7183		19.7366	14.2067	14.2561		10.7175				9.03388										9.18001	13.8141					11.0081		17.5106	19.0527
					13.0217		14.8777	12.8162	11.4393		14.996				12.4773										9.28081	12.7638					9.47055		22.6628	12.1563
					9.06529		16.8143	10.5377	10.7841		10.6502				12.1439										14.1024	9.11641					13.2582		13.8798	16.5866
					10.3033		34.9278	11.7748	14.6458		13.7387				11.6022										26.8554	10.7559					11.0281		18.6001	15.0567
					11.8169		14.3716	17.998	13.9118		19.1694				13.5431										12.1873	10.787					20.984		24.3063	29.1174
					16.4057		9.33884	10.1658	10.9352		11.3339				11.3081										11.2792	19.6833					9.73014		13.7163	9.83716
					9.64927		9.49416	13.6474	9.53665		9.68102				9.24788										12.4902	11.3406					9.82597		9.99854	11.5703
					9.89779		14.1845	10.4627	10.0588		15.3445				10.423										28.3139	9.46644					11.3731		17.7822	11.348
					12.9231		16.2977	14.0874	12.7002		11.3122				13.0697										11.9432	15.9466					9.64112		11.6657	10.6337
					9.54159		12.084	10.2589	11.6982		14.8053				19.6006										16.8852	10.4675					9.34174		15.9397	16.6127
					10.1023		13.2971	24.6409	10.9671		18.0026				16.0915										14.2851	15.1518					9.75905		13.5467	18.167
					11.0638		12.0011	11.8014	9.49751		12.6254				11.8883										11.421	15.2759					10.1383		15.7396	9.03893
					14.1673		12.1593	16.6224	9.18626		13.5096				11.5228										9.80187	9.65909					13.6858		11.2637	23.7566
					10.3844		12.6207	15.454	17.9172		17.033				10.1136										13.3237	12.627					12.5319		10.0112	11.4853
					11.1637		20.8908	10.3845	10.0223		10.2186				20.1805										14.4123	10.0201					11.4064		17.8756	9.90225
					10.4579		17.1621	11.094	14.6857		10.723				9.71512										14.9542	41.2785					10.0626		15.116	9.08619
					9.24898		10.794	12.8336	11.2269		13.5068				9.00901										9.31697	9.34754					15.0779		11.2338	12.0696
					9.32421		17.6579	14.1006	14.3015		10.1462				16.4682										9.02904	10.983					9.98995		14.3634	13.5093
					11.6261		11.1047	13.6287	10.6501		11.001				10.4358										9.75693	12.3896					14.6388		9.99267	13.7964
					27.2792		10.301	15.4133	9.26512		13.2637														16.2112	17.4769					16.977		12.9582	16.0693
					13.5659		15.1624	13.2036	11.6731		10.9387														9.85232	18.7272					11.6024		19.8351	10.3979
					13.2639		12.9534	15.8579	19.5385		12.493														9.68424	12.3502					9.38897		16.04	9.23605
					11.4089		10.8133	16.9424	10.2258		12.8829														11.3382	12.3375					13.1424		11.5034	19.6856
					10.4753		14.0588	11.2314	12.6951		9.51926														12.7589	14.0738					13.3377			13.9826
					11.6649		10.5883	10.4654	13.2159		13.1239														13.837	15.336					13.6848			9.34698
					10.2864		11.0755	20.1514	14.3573		9.92638														11.5313	13.3401					9.84398			9.59807
					18.6673		9.91485	13.2446	13.4221		14.7597														11.4352	12.2781					9.64714			16.7701
					15.576		11.2579	10.5572	11.3439		11.6477														9.48005	9.89246					10.4105			11.1769
					10.4969		10.0885	13.7849	13.4228		12.8209														11.6245	18.7228					18.4026			12.1162
					11.0697		10.4377	9.84601	12.6079		17.9548														13.3931	15.9221					13.2202			10.043
					9.70763		18.5491	15.3212	17.4972		9.38847														9.98943	10.4573					10.696			10.2199
					9.49189		11.989	12.3179	14.0067		13.5169														10.6679	10.7345					9.25891			17.1725
					11.0127		13.329	9.85414	9.74206		12.9958														10.2756	15.0448					13.3956			14.2142
					19.8225		12.5905	9.88926	13.25		9.09124														9.63296	14.8634					14.893			14.37
					17.9741		15.534	12.1248	15.7419		11.8687														13.5986	11.5426					9.69504			14.902
					9.11499		20.8974	13.8794	25.7404		11.1876														10.5423	14.1522					9.77161			13.0365
					16.0513		13.5299	14.4675	13.7603		9.39161														11.8934	25.3046					20.4068			11.8783
					12.5974		11.3247	15.3407	10.051		11.1331														12.4939	9.04474					9.35642			14.2423
					14.0368		13.503	11.1215	18.6454		10.6081														13.1002	13.1162					10.4991			16.7339
					11.0875		12.9546	12.8238	13.1657		13.2285														13.5913	16.7587					9.46636			18.7849
					10.3861		14.7849	10.7699	12.5077		9.25926														11.29	9.34005					9.70484			12.7813
					9.57324		9.68547	15.5395	11.0801		10.151														12.0812	9.7588					9.45519			10.8649
					10.3126		15.1384	17.492	12.2639		11.7004														11.8598	17.3478					15.9419			9.21409
					12.4622		12.1132	14.1779	9.16857		10.534														11.5475	12.66					9.72624			12.0863
					9.80325		17.5711	10.3443	12.0679		10.3858														11.6573	17.9804					9.63962			10.8019
					9.18198		10.8887	9.71758	19.6442		9.17841														9.28703	10.8873					9.6995			9.55822
					10.9952		10.6002	9.5488	9.61134		12.3021														9.9519	19.8591					11.2047			13.1476
					12.7744		18.8221	11.9373	23.068		9.22015														11.9102	10.2377					17.0272			12.6167
					10.8529		9.98979	22.7702	9.74941		10.9675														9.92526	19.1562					10.7851			10.296
					13.3201		27.1389	15.2643	9.52461		10.4135														9.29627	12.1713					11.9731			12.1927
					14.7179		14.3054	10.4659	9.626		10.0024														12.2296	14.2857					10.6788			9.30791
					11.9779		16.6017	9.45437	10.9091		14.4632														11.0845	11.3291					15.6605			14.7494
					12.7426		10.0878	9.89221	10.1643		9.81327														12.7038	10.0017					14.8115			22.1056
					9.81516		10.2934	11.1537	12.5756		13.5248														18.4376	23.4192					10.8037			14.689
					9.2787		11.7179	14.659	11.267		10.8704														10.5237	9.25304					13.5645			12.3511
					10.1317		9.78253	10.8698	13.5936		13.0509														9.77431	9.89251					11.4254			10.5449
					10.8155		16.9394	11.7748	9.27615		9.55321														15.9381	9.52148					9.81793			10.3423
					12.5864		21.9641	16.5759	10.259		9.72928														29.3401	17.4134					11.9262			9.55404
					11.2168		14.4798	13.7261	15.3089		13.2157														15.0738	9.0897					31.6393			14.2395
					11.3904		10.0141	12.8972	11.4777		9.21819														18.0199	9.23079					13.907			13.3225
					9.17078		17.5929	13.4045	11.3488		19.4882														11.9395	10.2901					10.0743			11.6659
							10.9295	23.444	18.1589		16.1375														14.869	10.8439					10.9757			15.5279
							13.9081	9.90558	9.58578		17.9384														12.126	12.9087					12.8726			10.732
							10.1287	12.5137	10.186		10.1863														16.9344	11.0633					16.6741			21.3112
							14.3478	13.7677	15.9363		13.251														20.9599	12.9416					12.3934			14.6339
							17.7318	13.3517	10.7405		12.7008														10.0218	13.4393					21.8445			12.6475
							16.5038	10.1223	13.7559		14.4822														14.0885	15.8279					10.4588			9.39871
							9.97987	11.7371	38.6018		11.9054														9.36622	13.0091					10.1737			9.10742
							11.9451	9.50488	9.79329		10.5953														9.35659	13.1377					9.12632			9.96285
							29.6594	10.3293	10.3327		19.0824														11.5066	9.56523					10.8473			10.2788
							12.2326	11.012	15.7115		18.1632														10.2363	12.8506					15.9805			9.3224
							13.2084	10.2749	12.3196		14.8791														36.5045	10.8174					9.10247			22.299
							26.6468	11.557	12.2671		11.3701														11.4414	9.45185					10.1969			10.7048
							12.3726	17.9652	9.61105		12.9417														12.1065	12.3952					13.761			12.2198
							10.1494	16.9651	14.073		9.94782														13.6817	12.2207					11.5507			16.9266
							9.97087	9.18244	12.1503		12.3303														11.0569	9.65134					10.0977			9.23902
							12.9631	9.22587	12.8232		11.5572														19.1896	13.4132					9.15904			22.0155
							17.9377	11.4719	10.8954		14.6938														13.5065	13.7642					13.4714			9.4989
							25.8727	10.7194	10.7364		10.3569														9.74484	12.5368					12.3284			13.6045
							10.126	15.6015	10.0797		10.8975														10.2869	9.19126					11.1689			9.81201
							9.79109	10.422	10.1953		10.4244														13.7628	19.3885					12.7199			14.9442
							14.7457	19.4795	15.0309		11.3878														9.65541	9.1974					13.7998			10.3945
							10.9003	11.7323	12.5276		13.5726														9.65008	9.11186					10.1228			9.60394
							9.40654	9.25828	19.828		10.9841														15.011	12.8944					10.2767			20.372
							16.0889	10.3333	10.163		10.6767														12.3416	10.501					10.3866			10.414
							9.69196	14.0722	14.0268		10.6376														12.7411	10.019					15.9015			18.2629
							13.343	11.9003	13.2958		10.3778														16.1628	14.8661					16.8302
							10.4247	9.94293	19.7902		9.31302														9.96054	22.702					9.14796
							11.1222	10.3942	9.06201		11.077														15.8426	9.73565					9.21546
							15.4602	14.3143	13.087		13.6936														12.3519	10.9774					10.9792
							12.9009	10.0789	12.4392		11.7483														10.2941	9.07271					9.91154
							14.7381	13.0092	11.8824		12.9256														10.6184	10.575					14.7417
							12.8654	10.1596	19.0153		11.6546														17.3891	18.7898					18.6575
							10.8731	14.9981	13.1221		10.2304														16.8424	18.2361					9.30883
							12.0364	10.7354	14.4036		15.41														17.1653	24.3836					9.81809
							12.463	13.4161	9.98845		14.2608														13.2393	23.7347					16.5743
							11.5108	9.47023	10.8505		13.0627														9.7446	10.663					10.4968
							10.9322	13.269	15.0307		11.4443														12.9447	11.136					21.3638
							23.8718	14.9042	9.62047		16.294														24.8419	15.8594					10.9053
							9.29901	13.0693	10.7215		12.5673														10.5106	9.17927					12.1357
							14.1818	11.0226	12.5147		9.40099														21.1948	18.2525					15.7871
							9.43356	10.2295	14.2438		10.2037														9.51516	9.59238					9.7298
							12.7501	10.9286	13.146		10.5754														20.0099	12.7867					14.8353
							10.8085	11.6158	14.8789		9.24015														12.1354	12.1769					13.9313
							26.0407	16.5329	10.4065		10.2018														9.59188	9.03462					10.1824
							25.3456	11.807	19.5371		10.1125														9.32245	14.1952					9.17302
							13.2782	10.2238	11.4766		13.4491														15.278	10.9535					14.4166
							11.6779	15.1427	13.0541		10.3003														13.5812	10.5255					12.9366
							19.0511	10.2435	9.27674		12.1984														18.4862	11.5189					9.16023
							15.9156	12.393	10.5537		10.6568														11.2788	14.6188					13.6166
							9.02749	12.8649	11.7955		11.028														11.5133	10.7632					9.85784
							16.3943	10.7617	17.723		9.05568														36.5187	14.8614					15.9643
							13.0964	10.9014	10.4822		14.8627														22.4354	23.5948					25.9361
							15.4036	13.027	15.5168		10.2857														9.84937	9.1141					13.3662
							20.7601	11.8311	10.8716		12.4966														10.0557	9.4514					15.7791
							18.5882	9.82074	11.4205		9.04699														12.6814	10.3754					12.4458
							13.2466	17.6963	22.5305		9.38492														18.0001	12.738					11.5665
							24.7882	18.4052	16.1736		12.8902														11.2395	10.709					12.7396
							12.3564	10.3626	27.5273		10.7161														15.8404	10.435					12.0978
							12.8603	13.9038	9.50842		11.4174														11.073	14.7432					9.9923
							15.3286	10.8175	11.1352		15.869														9.09218	10.6006					15.5545
							12.7161	13.1846	23.2445		9.51208														26.7629	9.11115					12.0256
							20.9189	10.74	10.2925		10.1534														18.2005	9.8228					13.5897
							10.5931	14.7996	9.96075		13.27														10.6904	11.2274					9.83756
							10.1021	21.8624	9.14262		10.0013														12.1392	12.7503					9.56627
							13.4074	11.4213	13.4062		10.4427														9.85388	18.681
							10.4857	9.71257	10.178		9.99806														12.7861	9.1277
							18.8579	10.7705	11.1771		12.6096														13.0452	12.0939
							12.57	25.6141	11.3399		9.97092														10.1944	13.4923
							11.8736	12.1067	11.6185		13.8652														15.3381	13.6286
							12.0292	9.24047	13.6082		14.131														30.7298	12.4043
							22.8739	9.26175	15.0195		9.88953														11.154	10.0304
							11.9373	11.5713	12.0318		10.7045														9.04962	14.5203
							29.9149	9.62134	13.0504		10.1892														14.5488	10.223
							11.7992	10.0742	26.2109		10.4239														15.3701	12.3303
							15.6604	13.4341	18.7135		9.75943														10.0268	10.7341
							25.951	9.42173	10.1791		9.35902														23.4609	9.03044
							18.6505	10.6607	26.0932		15.052														11.2208	11.527
							10.2474		10.1212		11.8472														13.3513	15.7357
							19.3656		9.69731		12.5665														9.96323	12.6426
							10.9667		10.4927		13.5903														9.7739	10.2184
							15.8813		10.4503		9.19302														11.7181	13.8033
							12.3769		11.5746		10.0414														9.58834	14.225
							11.5808		9.00909		12.9541														13.4391	17.0865
							14.6505		13.6565		9.53728														11.452	12.4286
							12.1971		10.2099		13.2675														13.7658	15.7502
							23.6331		12.9786		14.6815														10.1864	10.3558
							11.6609		16.4582		10.2785														12.3853	11.2104
							13.926		21.1336		16.9														11.4071	9.47748
							19.9093		12.3461		17.1048														29.3282	14.5998
							10.3502		14.1112		9.12587														9.67088	9.98131
							9.44912		21.1175		12.4716														11.4604	10.3162
							12.4647		12.994																16.116	17.6121
							13.0021		13.5374																10.7637	11.6677
							21.8104		10.6601																14.6758	12.2976
							14.1035		15.9298																12.2905	10.2433
							13.8523		13.3537																14.0085	22.6916
							10.8689		13.2718																17.4363	9.2758
							12.6629		9.36699																25.3671	17.1506
							23.7623		28.4115																13.8452	13.4618
							20.5987		11.6386																9.33315	12.1607
							11.2083		21.3756																10.0683	14.7587
							10.9971		11.1216																17.6828	9.2437
							34.399		9.64831																20.1259	12.6513
							9.37724		32.1038																12.594	12.3074
							12.5782		25.9067																10.8912	10.0036
							19.0441		14.2222																14.3104	13.7138
							12.7465		11.5051																9.77911	12.21
							9.1355		12.9883																10.6732	12.1985
							12.9447		30.7086																13.2053	9.63283
							14.3001		17.1109																9.31827	11.2635
							10.6979		18.3108																54.3591	28.4714
							20.4745		15.4876																10.7715	11.4202
							44.5394		13.9345																11.5183	13.3852
							20.3568		11.8801																24.0514	14.6022
							9.89766		10.0784																11.5423	9.62301
							16.2487		10.0467																11.0159	18.5982
							11.208		12.0097																9.06996	10.6039
							15.4724		16.7753																10.8512	11.5026
							11.3241		9.77156																30.1251	11.6678
							9.49936		12.6826																13.6099	12.0614
							15.2164		16.1687																10.1555	11.4571
							11.9107		9.48176																9.15106	9.4473
							10.2612		11.2129																10.5135	12.5417
							9.57562		13.9673																10.9717	14.4096
							20.149		12.2995																9.17397	17.2842
							22.572		13.9217																17.598	9.79288
							19.2863		21.272																15.5449	10.5009
							10.3334		10.3524																12.4485	15.6211
							9.41416		19.0039																9.54072	12.221
							19.8348		12.1348																15.0859	14.5811
							9.41125		12.6483																14.0198	10.0512
							10.0369		10.4822																13.2413	13.3207
							13.161		10.3467																12.8254	14.7897
							12.8839		11.1495																10.1768	10.111
							17.3115		9.54849																31.4596	11.3597
							22.5133		10.6628																13.3813	14.4855
							25.3806		9.88965																9.53715	14.4431
							15.7848		10.004																12.4815	12.5154
							15.2978		27.9937																29.0692	49.921
							13.6867		10.4897																14.2818	12.7724
							15.9605		10.6173																13.1834	35.2367
							23.4851		12.1686																10.5678	14.275
							10.8447		12.1788																10.2647	12.8606
							11.2045		10.6177																9.11189	14.5897
							19.6727		9.98838																11.2351	13.9912
							27.783		19.6387																13.8867	13.0485
									10.7557																11.4408	17.2098
									12.8175																10.9136	13.4977
									24.5383																10.0997	12.1203
									16.5968																11.8767	9.22372
									10.5121																16.7047	9.0685
									16.9839																18.9849	10.0595
									9.44488																9.37121	10.7087
									12.1948																17.5594	17.3282
									10.8658																9.16111	9.00542
									10.6769																9.50935	11.6361
									10.3063																16.2883	12.1033
									9.80803																12.1135	12.7095
									22.1992																12.2307	11.5625
									10.4225																9.62256	14.845
									14.9116																11.7495	13.2396
									16.9918																16.1846	16.672
									9.08087																15.4492	10.9946
									13.9811																9.08989	9.50881
									10.9542																20.0313	14.0799
									18.8195																11.9935	16.2276
									22.9644																9.04771	10.1795
									24.0104																10.3346	9.57961
									10.4039																13.4261	9.70013
									9.86701																32.2829	19.1619
									12.8781																10.1094	13.8168
									10.7447																9.59317	11.7252
									9.97488																13.0034	10.9217
									11.9663																11.6409	21.7746
									16.8023																11.7693	14.2978
									14.3454																10.8467	11.141
									15.3869																19.0242	10.4673
									12.2417																12.0506	9.98374
									9.40672																11.452	9.2502
									14.8277																12.1801	12.6722
									26.8186																17.8473	12.254
									17.6686																11.8038	12.9759
									17.9324																10.4816	10.53
									18.5309																10.0233	12.3906
									14.4655																9.16843	9.93815
									22.854																10.7988	9.75717
									16.9475																9.37143	15.2288
									11.8532																14.6462	17.0522
									11.5467																19.9617	9.44296
									11.6067																12.8356	24.1017
									11.5096																29.742	10.912
									21.7579																10.8311	18.2885
									17.6189																12.1784	11.337
									25.3265																27.877	16.4305
									13.4522																20.3523	14.6008
									10.5																14.5966	15.4383
																									10.8798	9.54002
																									10.1405	9.7107
																									12.5111	10.8158
																									18.5741	15.2773
																									12.6933	11.5535
																									12.0627	9.7605
																									9.27545	9.70435
																									13.2561	9.08757
																									9.03373	11.5177
																									10.2254	28.7894
																										19.249
																										10.7304
																										13.8057
																										15.9805
																										9.81226
																										15.2813
																										11.277
																										9.86841
																										10.399
																										10.5922
																										15.1539
																										11.9354
																										11.6038
																										18.4362
																										20.8672
																										23.7908
																										16.5737
																										16.7435
																										9.72119
																										16.976
																										9.28379
																										14.5349
																										10.6226
																										12.154
																										11.1505
																										15.6806
																										16.0874
																										15.673
																										11.6901
																										16.2502
																										15.7003
																										14.6948
																										13.4914
																										12.6116
																										15.2474
																										10.1959
																										18.0802
																										15.5406
																										11.3604
																										13.1078
																										11.758
																										12.6308
																										10.9621
																										13.2365
																										9.09326
																										14.2039
																										10.7931
																										14.9102
																										11.5945
																										14.1461
																										12.5537
																										11.8732
																										13.3757
																										9.80294
																										27.0509
																										9.89747
																										13.8036
																										9.01708
																										14.0924
																										12.8992
																										14.1926
																										10.097
																										18.0556
																										9.7698
																										9.89982
																										11.532
																										14.6941
																										15.8632
																										16.5279
																										10.1126
																										11.5449
																										21.986
																										11.8686
																										9.2164
																										14.2163
																										14.1535
																										12.3476
																										11.3629
																										28.3038
																										14.9755
																										10.5614
																										14.8626
																										15.2241
																										12.8834
																										9.1699
																										14.0651
																										11.2204
																										9.55129
																										10.3744
																										15.73
																										10.5986
																										10.8082
																										13.4342
																										14.1422
																										11.0679
																										18.0821
																										11.9584
																										9.17335
																										17.7623
																										12.0661
																										9.04591
																										13.4553
																										9.10677
																										15.7952
																										10.619
																										18.927
																										13.9715
																										12.6723
																										10.0922
																										9.85789
																										9.38296
																										10.2264
																										9.57919
																										9.91121
																										20.6365
																										9.10956
																										10.5408
																										14.8135
																										10.3171
																										9.70347
																										18.2187
																										9.20319
																										13.1783
																										11.2241
																										9.91053
																										11.0557
																										16.7221
																										12.0697
																										12.723
																										12.6184
																										11.4933
																										15.7261
																										9.49843
																										9.96804
																										14.7171
																										16.0152
																										30.2242
																										9.06614
																										10.1072
																										9.21742
																										10.0461
																										9.37421
																										11.9229
																										10.6651
																										12.7044
																										14.4265
																										20.3457
																										16.5396
