# Supplementary material for: Activity-dependent synapse elimination requires caspase-3 activation
Source: eLife. 2025 Jun 10;13:RP101779. doi: 10.7554/eLife.101779 (PMC12151539; doi:10.7554/eLife.101779)
Supplement: Source data 1. [file elife-101779-data1.zip › CSVfiles/Fig2_activated_Casp3_signal_TelC_injection_BothEyes.csv]

control	single inhibited	dual inhibited
2.694095	8.767228	4.941043
0.874063	8.719814	2.866937
2.04132	8.979592	2.253925
2.273761	7.416301	4.730018
4.406501	5.82153	4.074055
1.736429	7.158104	3.714203
2.1653	7.954887	2.541235
1.695851	5.892336	6.210232
	12.56442	7.275815
	13.79061	5.574656
	4.085616
