# Supplementary material for: Activity-dependent synapse elimination requires caspase-3 activation
Source: eLife. 2025 Jun 10;13:RP101779. doi: 10.7554/eLife.101779 (PMC12151539; doi:10.7554/eLife.101779)
Supplement: Source data 1. [file elife-101779-data1.zip › CSVfiles/Fig6Suppl1E_WT.csv]

WT turq only (ML)-7	WTteLC(ML)-8
0.512459769	0.891913909
0.571899091	0.952187104
1.274479188	0.940251948
0.733406715	1.009237163
1.045531532	1.072524632
0.770617148	1.850496784
0.547417867	1.242727447
	1.83715356
