# Supplementary material for: Activity-dependent synapse elimination requires caspase-3 activation
Source: eLife. 2025 Jun 10;13:RP101779. doi: 10.7554/eLife.101779 (PMC12151539; doi:10.7554/eLife.101779)
Supplement: Source data 1. [file elife-101779-data1.zip › CSVfiles/Fig4Suppl2A_NMDAcounts.csv]

Casp3+/+	Casp3-/-
3	4
1	2
2	3
2	1
1	4
3	7
2	5
4	5
1	2
3	5
2	7
5	6
3	2
5	5
2	5
2	7
3	7
1	3
3	7
3	6
2	6
2	1
	2
	3
