# Supplementary material for: Activity-dependent synapse elimination requires caspase-3 activation
Source: eLife. 2025 Jun 10;13:RP101779. doi: 10.7554/eLife.101779 (PMC12151539; doi:10.7554/eLife.101779)
Supplement: Source data 1. [file elife-101779-data1.zip › CSVfiles/Fig6Suppl1C_Casp3KOnormalized647.csv]

casp3ko 647 turq	casp3ko 647 telC
0.059303903	0.096703263
0.112361484	0.076283121
0.083986232	0.064073672
0.104471965	0.072440823
0.036080814	0.074584164
0.04457491	0.090318597
0.081057342	0.112495462
0.021881429	0.070107677
0.059626363	0.019412953
0.012149007	0.075068439
0.041686565	0.063602288
0.042307351	0.080516368
0.074652555	0.056539989
0.052037858	0.062148151
0.029661918	0.069247378
0.047974413	0.059983215
0.082996515	0.056881697
0.055571934	0.055442563
0.016307559	0.034784072
0.094800385	0.070206976
0.04178364	0.044247138
0.02264751	0.114411537
0.024526084	0.061745032
0.055065526	0.03787461
0.046352338	0.065928841
0.021995925	0.037402898
0.071880593	0.048678119
0.061392239	0.046209475
0.068980985	0.013676409
0.052248514	0.038722454
0.069443199	0.105062329
0.05441235	0.089527892
0.089383152	0.065594259
0.028374788	0.075776829
0.037898513	0.076209247
0.06324205	0.101167643
0.040014613	0.079547813
0.032424774	0.081705532
0.022155931	0.022507546
0.05386759	0.038334911
0.035130879	0.076730875
0.033982272	0.047481087
0.077396441	0.055996922
0.129614172	0.082404184
0.054762361	0.076682633
0.06416853	0.022863858
0.042780391	0.066508748
0.048621113	0.086189641
0.065178259	0.044867749
0.035002685	0.05320487
0.054004739	0.080682114
0.035724796
0.027205983
0.050417045
0.045086795
0.051923915
0.063959302
0.036835623
0.029148492
0.056094633
0.022384709
0.079561351
0.069681638
0.064266003
