# Supplementary material for: Activity-dependent synapse elimination requires caspase-3 activation
Source: eLife. 2025 Jun 10;13:RP101779. doi: 10.7554/eLife.101779 (PMC12151539; doi:10.7554/eLife.101779)
Supplement: Source data 1. [file elife-101779-data1.zip › CSVfiles/Fig7Suppl3C_casp3kosv2.csv]

Casp3ko_APP-	Casp3ko_APP+
0.585922	0.609012
0.630566	0.670391
0.592093	0.659416
0.602776	0.622593
0.60652
0.704136
