# Supplementary material for: Activity-dependent synapse elimination requires caspase-3 activation
Source: eLife. 2025 Jun 10;13:RP101779. doi: 10.7554/eLife.101779 (PMC12151539; doi:10.7554/eLife.101779)
Supplement: Source data 1. [file elife-101779-data1.zip › CSVfiles/Fig4Supp2_NMDAmaxAmp.csv]

WT	KO
0.672169	0.246059
	0.748142
0.781025	0.537504
1.161054	0.872702
1.219527	0.903121
1.3598	0.401549
0.711547	0.217543
0.363433
0.95526
	0.971298
0.625089	0.263893
0.462781	0.260039
0.829391	0.292259
0.478599	0.279454
	1.067982
0.609736	0.794723
0.738459	0.523259
	0.313253
0.304697	0.539217
	0.2633
0.520923	0.630549
	0.2837
0.272889	0.899066
0.246666	0.52872
0.559024	0.760106
1.241963	0.125037
	0.359411
0.329614
0.378958
0.276719
