# Supplementary material for: Activity-dependent synapse elimination requires caspase-3 activation
Source: eLife. 2025 Jun 10;13:RP101779. doi: 10.7554/eLife.101779 (PMC12151539; doi:10.7554/eLife.101779)
Supplement: Source data 1. [file elife-101779-data1.zip › CSVfiles/Fig1Suppl3C_OveralapP8.csv]

threshold (%)	Turq2 Only	Turq2 Only	Turq2 Only	Turq2 Only	Turq2 Only	Turq2 Only	Turq2 Only	Turq2-TelC	Turq2-TelC	Turq2-TelC	Turq2-TelC	Turq2-TelC	Turq2-TelC	Turq2-TelC
5	0.160493	0.12127	0.137618	0.335462	0.206208	0.260662	0.298815	0.278272	0.226433	0.261048	0.324989	0.328938
7.5	0.081117	0.052673	0.066412	0.159901	0.093898	0.124656	0.15252	0.18563	0.138341	0.165087	0.212771	0.202719
10	0.035923	0.025063	0.035642	0.082746	0.043919	0.06646	0.085233	0.130059	0.080986	0.130909	0.138347	0.113081
12.5	0.026188	0.011063	0.016819	0.040137	0.019089	0.03491	0.043311	0.088311	0.052148	0.087466	0.076159	0.068265
15	0.014108	0.005436	0.008984	0.019785	0.009025	0.018433	0.024153	0.052915	0.034191	0.051214	0.047282	0.041797
17.5	0.005364	0.003719	0.005099	0.009707	0.003982	0.00896	0.011531	0.030297	0.019528	0.032604	0.02769	0.027125
20	0.002726	0.001109	0.002202	0.005113	0.001894	0.005354	0.005608	0.018917	0.012108	0.017715	0.015385	0.014254
